# Supplementary material for: Large-Scale Analysis Reveals Gene Signature for Survival Prediction in Primary Glioblastoma
Source: Mol Neurobiol. 2020 Sep 1;57(12):5235–46. doi: 10.1007/s12035-020-02088-w (PMC7541357; doi:10.1007/s12035-020-02088-w)
Supplement: Supplementary file 2 — Differentially expressed genes identified in our meta-analysis of microarray primary GBM datasets collected from GEO and TCGA databases. (CSV 88 kb) [file 12035_2020_2088_MOESM2_ESM.csv]

Entrez_id	Symbol	meanabslogFC	maxFC	metaZscore	Effect	Pval_Bonf
998	CDC42	2.16	-3.86	-14.58	-----?-+	0
9976	CLEC2B	1.12	2.33	8.48	+++++?++	0
9956	HS3ST2	1.05	-1.69	-14.14	---?-?--	0
9953	HS3ST3B1	1.7	2.56	8.94	+++???+?	0
9951	HS3ST4	1.68	-3.06	-16.45	---???--	0
9946	CRYZL1	1.01	-1.83	-13.8	---?-?--	0
9935	MAFB	1.26	1.86	12.07	+++?+?++	0
9928	KIF14	1.23	1.82	12.46	+++++?++	0
9926	LPGAT1	1.3	-2.42	-14.32	-----?--	0
9922	IQSEC1	1.48	-2.36	-16.31	-----?--	0
9920	KBTBD11	1.67	-2.17	-13.28	-----?--	0
9912	ARHGAP44	2.1	-2.84	-17.11	-----?--	0
9911	TMCC2	1.13	-1.42	-10.55	---?-?-?	0
9910	RABGAP1L	1.08	-1.51	-12.37	-----?-+	0
991	CDC20	1.06	1.58	10.64	++++++++	0
9902	MRC2	1.12	2.05	12.08	+++++++?	0
9901	SRGAP3	1.18	-1.54	-15.6	-----?--	0
9900	SV2A	1.06	-1.51	-14.26	-----?--	0
9899	SV2B	2.89	-3.73	-16.67	-----?--	0
9892	SNAP91	3.26	-3.94	-14.76	-----?--	0
9891	NUAK1	1.81	-2.24	-15.81	-----?--	0
9890	PLPPR4	1.52	-2.83	-12.04	----+?--	0
989	SEPTIN7	1.29	-4.19	-11.39	-----?-+	0
9871	SEC24D	1.09	1.48	9.25	+++???++	0
9856	KIAA0319	1.97	-2.74	-16.56	----??--	0
9853	RUSC2	1.01	-1.23	-15.83	-?-???--	0
9844	ELMO1	1.44	-2.14	-13.05	-----?--	0
9840	TESPA1	1.81	-2.98	-13.54	---?-?-?	0
9837	GINS1	1.12	2.08	10.25	+++++?+-	0
9833	MELK	1.45	1.77	12.02	+++?+?+?	0
9830	TRIM14	1.32	1.76	14.11	+++++?+?	0
983	CDK1	1.74	2.75	11.82	+++++-++	0
9829	DNAJC6	1.31	-2.8	-15.64	---?---?	0
9796	PHYHIP	2.12	-2.96	-15.55	-----?--	0
9787	DLGAP5	1.59	2.06	10.21	+++???+?	0
9783	RIMS3	2.55	-3.68	-14.52	-----?--	0
9778	KIAA0232	1.03	-2.01	-14.82	-----?--	0
9771	RAPGEF5	2.08	-2.92	-11.54	-----?--	0
977	CD151	1.17	1.62	13.54	+++++?++	0
9768	PCLAF	1.97	2.89	14.91	++++++++	0
9764	KIAA0513	2.14	-2.47	-17.15	-----?--	0
9762	LZTS3	1.35	-1.86	-14.65	----??--	0
9758	FRMPD4	1.79	-2.5	-17.69	----??--	0
9751	SNPH	1.15	-1.41	-14.39	-----?--	0
9750	RIPOR2	1.53	-2.94	-12.32	----+?--	0
9746	CLSTN3	1.16	-1.27	-15.63	----??-?	0
9745	ZNF536	1.83	-2.95	-12.03	-----?--	0
9743	ARHGAP32	1.6	-3.5	-16.04	----+?--	0
9738	CCP110	1.3	-2.23	-12.24	-----?--	0
9737	GPRASP1	1.75	-2.96	-12.44	-----?-+	0
9728	SECISBP2L	1.18	-2.64	-11.5	-----?--	0
972	CD74	1.18	2.08	10.7	+++++?++	0
9717	SEC14L5	2.23	-3.17	-12.62	-----?--	0
9715	FAM131B	1.03	-1.91	-10.22	-----?--	0
9706	ULK2	1.26	-2.14	-13.04	-----?--	0
9705	ST18	2.52	-3.63	-9.53	---?-?--	0
9699	RIMS2	2.24	-3.79	-15.36	-----?--	0
9693	RAPGEF2	1.16	-1.83	-15.01	-----?--	0
9688	NUP93	1.07	-2.01	-9.66	---++?++	0
9678	PHF14	1.13	1.56	13.87	+-+???++	0
9674	KIAA0040	1.24	1.69	11.23	+++???+?	0
9671	WSCD2	1.28	-1.71	-15.84	---???-?	0
967	CD63	1.08	1.29	15.77	+++++?++	0
9659	PDE4DIP	1.08	-2.08	-12.22	--------	0
965	CD58	1.25	1.85	13.42	++++++++	0
9645	MICAL2	1.84	-2.44	-17.21	-----?--	0
9644	SH3PXD2A	1.04	-1.77	-12.26	---?-?--	0
9627	SNCAIP	1.07	1.31	11.84	+++?+?++	0
9625	AATK	1.11	-1.84	-12.91	-----?--	0
9615	GDA	3.96	-4.45	-14.28	---???-?	0
9607	CARTPT	1.04	-2.35	-9.06	---???--	0
9601	PDIA4	1.02	1.67	12.31	+++++-++	0
960	CD44	2.49	3.87	16.28	+++++?++	0
9589	WTAP	1.04	1.56	13.31	+++++?++	0
9581	PREPL	1.41	-1.7	-17.14	-----?--	0
9568	GABBR2	2.09	-2.76	-14.62	-----?--	0
956	ENTPD3	1.19	-2.1	-13.95	----?---	0
9556	ATP5MPL	1.17	-2.73	-14.66	--------	0
9540	TP53I3	1.06	1.45	13.38	+-+++?++	0
9530	BAG4	1.09	-1.9	-11.57	---???-+	0
9522	SCAMP1	1.27	-2.9	-13.94	-----+--	0
9518	GDF15	1.28	1.82	9.34	+++++?+?	0
9515	STXBP5L	1.78	-3.42	-15.44	-----?-?	0
9495	AKAP5	2.04	-2.77	-17.02	---???--	0
9493	KIF23	1.36	1.97	11.01	+?+???++	0
9481	SLC25A27	1.36	-1.84	-13.83	---???--	0
9478	CABP1	2.2	-3	-13.66	-----?-?	0
9467	SH3BP5	1.12	-1.65	-10.81	-----?-?	0
9456	HOMER1	1.14	-1.82	-10.63	----+?-+	0
9444	QKI	1.03	2.88	8.6	++++--++	0
94241	TP53INP1	1.19	1.64	14.68	+++???++	0
94239	H2AFV	1.12	1.61	13.97	+-+++?++	0
9423	NTN1	1.47	1.9	14.7	+++++?++	0
94122	SYTL5	1.2	-2.26	-11.4	---???--	0
94032	CAMK2N2	1.1	-1.48	-10.66	---???--	0
93986	FOXP2	1.49	-3.03	-8.54	---???+?	0
9397	NMT2	1	-2.25	-13.51	-----?--	0
9379	NRXN2	1.14	-1.54	-13.3	-----?--	0
9378	NRXN1	1.5	-2.4	-13	--------	0
9369	NRXN3	2.15	-2.62	-16.11	----??-?	0
93664	CADPS2	1.12	-2.25	-8.78	---?-?--	0
93663	ARHGAP18	1.43	1.88	11.53	+++???+?	0
9363	RAB33A	1.54	-2.38	-11.68	-----?--	0
9362	CPNE6	1.94	-2.7	-17.13	----??--	0
93556	EGFEM1P	1.2	1.66	9.97	+++????+	0
9355	LHX2	1.14	-2.4	-9.35	----+?--	0
9353	SLIT2	1.46	-2.66	-10.89	-----?--	0
9352	TXNL1	1.14	-1.93	-8.31	----+?++	0
93377	OPALIN	3.26	-3.83	-15.45	---???--	0
93343	MVB12A	1.07	1.49	14.83	+++???++	0
9332	CD163	2.78	3.27	13.34	+++++?++	0
9331	B4GALT6	1.57	-3.12	-11.14	---???--	0
93185	IGSF8	1.02	-1.48	-14.5	---???--	0
929	CD14	1.86	2.83	11.56	+++++?++	0
9263	STK17A	1.43	1.98	13.93	+++++?++	0
9256	TSPOAP1	1.57	-2.33	-15.86	-----?--	0
9252	RPS6KA5	1.25	-1.68	-10.98	---?-?--	0
9232	PTTG1	1.62	2.45	12.75	+++++?++	0
9228	DLGAP2	2.56	-3.4	-16.65	---?-?-?	0
9223	MAGI1	1.02	-2.43	-15.76	-----?--	0
9213	XPR1	1.21	1.54	14.31	+++???++	0
9211	LGI1	1.98	-3.56	-12.18	-----?--	0
9201	DCLK1	1.6	-2.78	-14.85	-----?--	0
91975	ZNF300	1.08	1.11	10.22	+++???+?	0
9185	REPS2	2.02	-3.47	-15.16	----+?--	0
91775	NXPE3	1.12	-2.24	-11.69	---?-?--	0
91768	CABLES1	1.32	-1.54	-14.69	---???--	0
91752	ZNF804A	1.04	-1.58	-9.82	----??-?	0
9148	NEURL1	1.03	-1.51	-15.87	-----?--	0
9145	SYNGR1	1.83	-2.73	-17.74	-----?--	0
9143	SYNGR3	2.24	-3.34	-12.91	-----+--	0
9133	CCNB2	1.65	2.41	12.59	+++++?+?	0
9124	PDLIM1	1.23	1.81	13.44	++++++++	0
9122	SLC16A4	1.15	1.34	11.13	++++??++	0
9118	INA	2.23	-3.56	-11.16	-----+--	0
9111	NMI	1.31	1.6	14.1	+++++?++	0
91107	TRIM47	1.48	2.17	13.83	+++???++	0
9108	MTMR7	1.16	-1.68	-15.89	---?-?--	0
90853	SPOCD1	1.99	2.34	10.34	+++???+?	0
9079	LDB2	1.78	-2.37	-14.09	-----?--	0
9071	CLDN10	1.69	-3.43	-9.67	-----+--	0
90673	PPP1R3E	1.09	-1.69	-13.62	---???--	0
9066	SYT7	1.94	-2.34	-16.64	---???--	0
90624	LYRM7	1.12	-2.79	-12.04	---???--	0
9055	PRC1	1.35	1.71	11.72	+++?+?++	0
9053	MAP7	1.34	-2.27	-12.4	--------	0
90459	ERI1	1.33	1.67	14.07	+++???++	0
90355	C5orf30	1.18	-1.77	-14.32	-----?--	0
90249	UNC5A	2.55	-2.82	-15.01	---???--	0
9024	BRSK2	1.06	-1.27	-15.56	---???--	0
8999	CDKL2	1.99	-3.26	-15.72	----??--	0
8997	KALRN	2.51	-3.67	-15.58	-----?--	0
8992	ATP6V0E1	1.38	-3.25	15.74	+-+++?++	0
89801	PPP1R3F	1.13	-1.77	-13.95	---???--	0
89795	NAV3	1.83	-2.09	-14.93	-----?--	0
8945	BTRC	1.11	-1.96	-15.17	-----?--	0
8941	CDK5R2	1.82	-2.65	-17.34	---???--	0
894	CCND2	1.38	2.85	8.71	+++-+?++	0
8936	WASF1	1.76	-3.03	-13.73	-----?--	0
8927	BSN	2.17	-2.81	-16.73	-----?--	0
8925	HERC1	1.06	-1.3	-15.19	---?-?--	0
8914	TIMELESS	1.05	1.99	13.59	+++++?++	0
8911	CACNA1I	1.09	-2.16	-15.67	---?----	0
891	CCNB1	1.39	1.81	11.95	+-+++?++	0
890	CCNA2	1.19	1.71	10.86	+++++-++	0
8874	ARHGEF7	1.98	-2.82	-14.57	---++?--	0
8871	SYNJ2	1.42	-3.28	-12.31	-----?--	0
887	CCKBR	1.68	-2.34	-17.64	-----?-?	0
8867	SYNJ1	1.44	-1.87	-16.42	-----?--	0
8862	APLN	1.04	1.27	9.12	+++???++	0
8857	FCGBP	2.52	3.49	14.63	+++++?++	0
8851	CDK5R1	1.99	-3.19	-13.63	-----?--	0
885	CCK	3.56	-4.25	-15.3	-----?--	0
8847	DLEU2	1.09	2.95	9.75	+++?+?+-	0
8835	SOCS2	1.25	2.18	8.48	++++++++	0
8829	NRP1	1.15	1.75	8.99	+++?+-++	0
8828	NRP2	1.03	1.98	11.94	+++++?+?	0
8826	IQGAP1	1.2	2.37	12.86	+++++?++	0
8819	SAP30	1.06	1.58	13.49	+-+++?++	0
8795	TNFRSF10B	1.12	1.74	13.56	++++++++	0
8754	ADAM9	1.25	1.63	12.9	+++++?++	0
8715	NOL4	1.28	-2.55	-11.72	----??--	0
8714	ABCC3	1.69	3.15	10.75	+++++?++	0
871	SERPINH1	1.7	2.79	13.36	++++++++	0
8707	B3GALT2	1.93	-2.57	-14.54	---???--	0
87	ACTN1	1.11	3.25	8.97	+++++?++	0
8673	VAMP8	1.18	1.59	11.35	+++++?++	0
8630	HSD17B6	1.27	-3.32	-9.72	-----??-	0
862	RUNX1T1	1.4	-3.84	-16.67	-----?--	0
8618	CADPS	1.05	-2.35	-10.46	----?+--	0
8601	RGS20	1.53	-2.75	-10.44	-----?--	0
86	ACTL6A	1.52	2.23	16	+++++?++	0
8573	CASK	1.03	1.88	11	+++++?++	0
857	CAV1	2.13	2.91	12.22	+++++?++	0
85461	TANC1	1.2	1.92	13.16	+++???++	0
85458	DIXDC1	1.14	-2.23	-12.07	-----?--	0
85453	TSPYL5	1.86	-2.55	-13.09	-----?--	0
85445	CNTNAP4	1.62	-2.42	-9.85	---???--	0
85442	KNDC1	1.75	-2.61	-14.34	---???--	0
8543	LMO4	1.16	-2.64	-11.29	----++-+	0
85415	RHPN2	1.03	1.44	10.5	+++???++	0
85363	TRIM5	1.23	1.6	13.43	+++???++	0
85358	SHANK3	1.62	-2.47	-13.81	---???--	0
85352	SHISAL1	1.94	-2.86	-15.65	---?----	0
8534	CHST1	1.29	-2.1	-12.78	-----?--	0
85315	PAQR8	1.56	-2.04	-9.79	---???--	0
8531	YBX3	1.62	2.19	14.42	++++++++	0
85300	ATCAY	1.45	-1.6	-11.57	---???-?	0
8526	DGKE	1.91	-2.67	-15.56	---???-?	0
8525	DGKZ	1.16	-2.15	-14.27	-----?-?	0
8522	GAS7	1.29	-1.63	-9.51	-----+--	0
8520	HAT1	1.06	1.66	12.73	+-++++++	0
8514	KCNAB2	1.87	-2.22	-14.59	----??-?	0
8507	ENC1	1.67	-2.74	-15.15	--------	0
85027	SMIM3	1.47	2.09	12.35	+++???++	0
8502	PKP4	2.27	-3.38	-16.25	-----?--	0
85012	TCEAL3	1.08	-1.97	-13.28	---???--	0
85004	RERG	1.38	-2.31	-11.38	---???--	0
8499	PPFIA2	1.85	-2.91	-14.54	-----+--	0
8497	PPFIA4	1.18	-2.05	-11.41	----+?--	0
84969	TOX2	1.26	-2.57	-9.01	---???--	0
84968	PNMA6A	1.69	-2.42	-14	---???--	0
84966	IGSF21	1.27	-1.64	-10.78	---???--	0
84962	AJUBA	1.17	1.6	10.53	+++???+-	0
84940	CORO6	1.2	-1.67	-12.7	---???--	0
84918	LRP11	1.63	-2.43	-15.52	---???--	0
84897	TBRG1	1.09	-2.08	-14.41	---???--	0
84896	ATAD1	1.16	-2.14	-11.21	---???-+	0
84894	LINGO1	1.49	-1.72	-13.06	---???--	0
84888	SPPL2A	1.51	2.28	14.75	+++???++	0
84870	RSPO3	1.23	-2	-15.19	---???-?	0
84867	PTPN5	1.52	-2.04	-15.92	---???--	0
84817	TXNDC17	1.02	1.28	12.61	+-+???++	0
8477	GPR65	1	1.43	10.84	+++?+?++	0
84735	CNDP1	2.26	-3.35	-8.54	---???--	0
84708	LNX1	2.06	-2.55	-16.18	---???-?	0
84707	BEX2	1.96	-3.04	-12.58	---???--	0
8470	SORBS2	1.8	-3.32	-14.31	-----?--	0
84662	GLIS2	1.02	1.29	12.26	+++???+?	0
8463	TEAD2	1.03	1.37	9.91	+++???++	0
84628	NTNG2	1.37	-1.85	-14.51	---???-?	0
84623	KIRREL3	1.85	-2.6	-15.1	---???-?	0
84620	ST6GAL2	1.35	-1.64	-11.82	---???-?	0
84617	TUBB6	1.73	2.2	11.48	+++?+?++	0
8460	TPST1	1.13	1.52	13.64	+++++?++	0
84557	MAP1LC3A	1.16	-2.04	-14.14	---???--	0
84553	FAXC	2.17	-2.85	-16.49	---???--	0
84530	SRRM4	1.85	-2.84	-14.49	---???-?	0
8452	CUL3	1.23	-2.61	-15.31	----+?--	0
8448	DOC2A	1.52	-2.38	-16.18	----??-?	0
84457	PHYHIPL	1.3	-1.62	-10.36	---???--	0
84451	MAP3K21	1.08	-1.53	-14.23	---???-?	0
84448	ABLIM2	1.69	-2.16	-15.08	---???--	0
84446	BRSK1	1.2	-2	-14.43	---???--	0
84441	MAML2	1.49	1.98	14.42	+++???+?	0
84440	RAB11FIP4	1.9	-2.67	-14.86	---???-?	0
84435	ADGRA1	1.08	-1.48	-12.49	---???-?	0
8437	RASAL1	1.42	-1.88	-19.18	---?-?--	0
84302	TMEM246	1.76	-2.73	-11.71	-----+-?	0
84282	RNF135	1.41	1.84	12.41	+++???++	0
84259	DCUN1D5	1.49	-1.96	-13.16	---???+-	0
84254	CAMKK1	1.22	-2.07	-14.92	---???--	0
84253	GARNL3	1.38	-1.72	-15.39	---???--	0
84251	SGIP1	2.02	-2.48	-15.92	---???--	0
84166	NLRC5	1.27	1.71	11.41	+++???+?	0
84152	PPP1R1B	2	-2.49	-10.62	---???--	0
84100	ARL6	1.33	-2.88	-10.86	---???-+	0
8407	TAGLN2	1.35	1.85	12.89	+++++-++	0
84061	MAGT1	1.03	-1.6	10.01	+-+?-?+-	0
8406	SRPX	1.67	2.56	10.21	+++++-++	0
84034	EMILIN2	1.11	1.41	9.07	+++???++	0
84002	B3GNT5	1.11	1.38	8.81	+++???+?	0
83988	NCALD	1.2	-2.2	-9.98	-----?--	0
8395	PIP5K1B	1.53	-3.05	-14.5	-----?--	0
83879	CDCA7	2.03	2.49	14.95	+++???++	0
83857	TMTC1	1.5	-2.55	-11.51	---???--	0
83856	FSD1L	1.33	-2.94	-11.92	---???--	0
83719	YPEL3	1.21	-1.6	-12.43	---???--	0
83699	SH3BGRL2	1.76	-2.4	-14.35	---???--	0
83698	CALN1	2.69	-3.26	-15.07	---???--	0
83690	CRISPLD1	2.31	2.99	14.16	+++???++	0
83666	PARP9	1.37	1.77	13.9	+++???++	0
83660	TLN2	1.1	-1.43	-16.78	-----?--	0
83540	NUF2	1.52	2.04	11.51	+++???++	0
834	CASP1	1.07	1.67	12.66	+++++?++	0
83394	PITPNM3	2.71	-3.77	-14.63	---???-?	0
8324	FZD7	1.67	2.87	11.43	+++++?+-	0
822	CAPG	1.16	1.6	12.89	+++++?++	0
81873	ARPC5L	1.01	-2.91	-12.29	---?-?--	0
81849	ST6GALNAC5	2.2	-3.02	-13.87	---???-?	0
81848	SPRY4	1.19	1.64	8.84	+++?+?++	0
81832	NETO1	1.39	-2.29	-15	---???--	0
818	CAMK2G	1.58	-1.89	-14.55	-----?--	0
81706	PPP1R14C	1.05	-2.2	-10.08	---???--	0
81671	VMP1	1.98	3.38	12.52	+++???++	0
81617	CAB39L	1.26	-2.32	-8.58	---???-+	0
816	CAMK2B	1.76	-2.79	-15.38	-----?--	0
81563	C1orf21	1.14	-1.37	-14.53	-----?--	0
81553	FAM49A	1.2	-2.08	-13.95	-----?-+	0
81551	STMN4	1.72	-3.01	-13.22	---?-?--	0
81542	TMX1	1.03	1.57	13.9	++++++++	0
815	CAMK2A	2.72	-3.99	-16.21	----??--	0
814	CAMK4	1.76	-3.56	-15.29	----??-?	0
813	CALU	1.39	1.95	13.89	+-+++?++	0
8120	AP3B2	1.26	-1.87	-15.51	-----?--	0
81031	SLC2A10	1.33	1.92	10.55	+++?+-++	0
80896	NPL	1.28	2.07	11.44	+++?+?++	0
80777	CYB5B	1.02	-2.3	-13.32	----+?--	0
80763	SPX	2.13	-3.05	-9.64	---?-?-?	0
80725	SRCIN1	1.88	-2.74	-14.48	---???--	0
80381	CD276	1.07	1.62	12.45	+++???++	0
8038	ADAM12	1.02	2.37	10.14	+++?-?++	0
80336	PABPC1L	1.15	1.53	11.36	+++???++	0
80333	KCNIP4	2.14	-3.05	-13.91	---???--	0
80309	SPHKAP	2.41	-2.81	-13.35	---???-?	0
80303	EFHD1	1.61	-2.36	-8.92	-----?--	0
80212	CCDC92	1.1	-1.38	-15.69	---?-?--	0
80150	ASRGL1	1.19	-2.94	-11.09	---?-?--	0
801	CALM1	1.29	-1.72	-11.21	-----?--	0
80059	LRRTM4	1.08	-1.96	-10.32	---???--	0
80034	CSRNP3	1.51	-2.6	-14.93	---?-?--	0
800	CALD1	1.5	2.01	12.97	+++++-++	0
79971	WLS	1.34	1.86	14.17	+++?+?++	0
79957	PAQR6	1.8	-2.62	-10.31	---?-?--	0
79953	SYNDIG1	1.24	-1.51	-11.75	---?-?--	0
79929	MAP6D1	1.46	-1.87	-11.07	---?-?--	0
7991	TUSC3	1.17	-2.13	-10.59	----+?--	0
79885	HDAC11	1.34	-1.73	-12.56	---???--	0
79844	ZDHHC11	1.04	-1.96	-9.7	---???--	0
79815	NIPAL2	1.21	-2.02	-8.85	---???--	0
79801	SHCBP1	1.13	1.89	9.14	+++???+-	0
79789	CLMN	1.21	-2.5	-9.4	---?----	0
79785	RERGL	1.2	-2.37	-13.37	---??---	0
79772	MCTP1	2.33	-3.62	-13.58	---?-?-?	0
79762	C1orf115	2.69	-3.93	-15.74	---?-?--	0
79750	ZNF385D	1.02	-1.55	-12.81	---???--	0
79739	TTLL7	1.91	-2.85	-12.38	---?-?--	0
79699	ZYG11B	1.02	-1.38	-15.07	---???--	0
79682	CENPU	2.08	2.85	13.27	+++?+?+?	0
79660	PPP1R3B	1.09	1.52	11.61	+++???+?	0
79642	ARSJ	1.19	1.67	8.67	+++???++	0
79641	ROGDI	1.65	-2.07	-14.29	---?-?--	0
79605	PGBD5	1.43	-2.24	-14.66	---?-?--	0
79589	RNF128	1.4	-2.14	-10.25	---???--	0
794	CALB2	1.4	-2.4	-14.75	-----?--	0
793	CALB1	2.73	-4.7	-14.13	----??-?	0
79176	FBXL15	1.09	-1.77	-13.9	---???--	0
79152	FA2H	2.01	-3.15	-10.98	---?-?--	0
79085	SLC25A23	1.19	-1.47	-14.39	---???--	0
79057	PRRG3	1.9	-3.19	-14.98	---???-?	0
79012	CAMKV	2	-3.19	-16.77	---?-?--	0
78997	GDAP1L1	1.07	-2.01	-11.42	---???--	0
78986	DUSP26	1.34	-2.13	-13.33	---?-?--	0
7881	KCNAB1	2.17	-3.41	-18.62	-----?--	0
7852	CXCR4	1.84	2.89	12.66	+++++-++	0
785	CACNB4	1.12	-2.45	-12.2	----?+--	0
7837	PXDN	1.77	2.65	14.13	+++++?++	0
783	CACNB2	1.26	-3.02	-15.01	-----?--	0
781	CACNA2D1	1.08	-2.47	-10.8	----?--?	0
7805	LAPTM5	1.11	1.53	12.31	++++++++	0
7799	PRDM2	1.37	-2.19	-17.1	-----?--	0
7791	ZYX	1.21	2.07	12.83	+++++?++	0
7782	SLC30A4	1.16	-2.16	-11.37	---?????	0
7781	SLC30A3	1.43	-2.42	-11.91	-??-??--	0
777	CACNA1E	2.56	-3.57	-17.69	---???--	0
7764	ZNF217	1.32	2.19	13.73	+++++?++	0
7754	ZNF204P	2.21	-3.65	-14.07	----??-?	0
775	CACNA1C	1.17	-1.52	-15.26	---???--	0
774	CACNA1B	2.62	-3.03	-15.37	---???-?	0
773	CACNA1A	1.15	-1.76	-11.57	---?-?--	0
771	CA12	1.58	2.48	11.88	+++++-++	0
770	CA11	2.08	-2.82	-12.87	-----+--	0
768211	RELL1	1.15	1.52	13.57	+++???++	0
762	CA4	1.23	-1.87	-14.58	----+?--	0
758	MPPED1	1.53	-2.54	-15.88	---???-?	0
7545	ZIC1	1.04	2.11	9.01	+++++-++	0
7533	YWHAH	1.43	-2.55	-15.43	-----?--	0
7504	XK	1.94	-4.19	-14.62	-----?--	0
7474	WNT5A	1.11	1.86	11.79	+-+++?++	0
7465	WEE1	2.55	3.3	17.16	+++++?++	0
7447	VSNL1	4.04	-5.11	-14.39	-----?--	0
7432	VIP	2.2	-3.14	-12.55	--?-??--	0
7431	VIM	1.99	3.32	16.99	+++++?++	0
7422	VEGFA	2.77	4.02	13.69	+++++?++	0
7414	VCL	1.08	1.43	12.12	+++++?++	0
7412	VCAM1	1.79	2.18	9.52	+++++?++	0
7390	UROS	1.18	-1.88	-14.55	-----?--	0
7381	UQCRB	1.06	-2.03	-13.07	-----?--	0
7345	UCHL1	1.34	-2.56	-12.47	-----?--	0
7325	UBE2E2	1.05	-2.41	-10.7	---???--	0
7305	TYROBP	1.19	1.44	11.04	+++++?++	0
7301	TYRO3	1.04	-1.32	-13.68	-----?--	0
729993	SHISA9	1.12	-1.46	-13.69	---???-?	0
7298	TYMS	1.17	2.36	9.75	+++++-++	0
729515	TMEM242	1.05	-2.49	-14.38	---???--	0
729082	OIP5-AS1	1.18	-1.61	-11.08	---????+	0
728215	FAM155A	1.98	-2.85	-15.07	----??--	0
7277	TUBA4A	1.45	-2.46	-12.16	-----?--	0
7275	TUB	1.34	-2.03	-13.62	----??--	0
7272	TTK	1.41	2.26	11.34	+++?+?++	0
7259	TSPYL1	1.51	-3.53	-15.44	-----?--	0
7205	TRIP6	1.27	1.68	14.13	+++?+?++	0
7184	HSP90B1	1	-1.87	11.67	+-+?+?++	0
718	C3	1.2	2.15	8.68	+++?+?++	0
7171	TPM4	1.03	1.66	10.17	+++++?++	0
7170	TPM3	1.98	-3.98	-13.52	---?-?-+	0
7169	TPM2	1.11	1.94	10.11	+-+++-++	0
7164	TPD52L1	1.5	-2.74	-9.31	---?-?--	0
716	C1S	1.56	2.55	12.73	++++++++	0
7157	TP53	1.13	2.09	14.88	+++++?++	0
7153	TOP2A	2.94	3.5	14.3	+++++?+?	0
715	C1R	1.84	2.69	10.86	+++++-+?	0
714	C1QC	1.18	1.73	11	+++??+++	0
7132	TNFRSF1A	1.31	2.05	13.74	+++++?++	0
713	C1QB	1.64	2.03	12.57	+++++?++	0
712	C1QA	1.33	1.97	10.29	+++?+-++	0
7105	TSPAN6	1.59	2.31	16.85	+++++?++	0
7102	TSPAN7	1.21	-1.9	-12.22	-----?--	0
710	SERPING1	1.41	1.72	10.72	+++++?++	0
7087	ICAM5	1.68	-2.12	-17.56	----??--	0
7079	TIMP4	1.71	2.31	12.1	+++++?++	0
7076	TIMP1	2.81	3.61	13.06	+++++?++	0
7068	THRB	1.83	-2.77	-14.66	----??-?	0
7050	TGIF1	1.67	2.27	15.4	++++++++	0
7046	TGFBR1	1.18	2.21	13.22	++++??++	0
7045	TGFBI	2.84	3.27	13.11	+++++?++	0
7041	TGFB1I1	1.71	2.44	15.98	+++++?++	0
7035	TFPI	2.14	2.73	12.07	+++++?++	0
7020	TFAP2A	1.05	1.5	8.4	+++++?++	0
7018	TF	1.81	-2.61	-10.93	-----?--	0
7010	TEK	1.05	-1.77	-12.1	-----?--	0
701	BUB1B	1.08	1.98	9.94	+++++-++	0
7008	TEF	1.45	-2.54	-13.28	----?---	0
6993	DYNLT1	1.43	1.84	16.86	+++++?++	0
699	BUB1	1.28	2.44	10.95	+++??++?	0
694	BTG1	1.32	1.72	17.51	+++++?++	0
6938	TCF12	1.05	1.66	13.53	+++++?++	0
6900	CNTN2	1.65	-2.55	-10.13	-----?--	0
6890	TAP1	1.18	1.62	13.56	+++++?++	0
6876	TAGLN	1.29	2.2	9.97	+++++?++	0
6875	TAF4B	1.02	-2.23	-10.9	---???-?	0
6863	TAC1	2.37	-3.93	-13.7	-----?--	0
6860	SYT4	2.89	-4.3	-14.25	---???--	0
6857	SYT1	3.75	-4.69	-14.42	-----?--	0
6855	SYP	1.62	-2.22	-17.29	-----?--	0
6854	SYN2	2.57	-4.17	-17.66	-----?--	0
6853	SYN1	1.84	-3.25	-15.97	-----?--	0
6844	VAMP2	1.55	-2.3	-16.34	-----?--	0
6843	VAMP1	1.42	-2.03	-11.24	-----?--	0
6812	STXBP1	2.32	-2.83	-15.4	-----?--	0
6804	STX1A	1.81	-2.25	-17.88	-----?--	0
6790	AURKA	1.18	1.58	12.99	+++++?++	0
6785	ELOVL4	1.6	-2.8	-11.73	---??+--	0
6781	STC1	1.37	3.24	9.09	+++++?++	0
678	ZFP36L2	1.61	2.63	14.58	+++++?++	0
6775	STAT4	1.45	-2.66	-9.43	--?-??--	0
677	ZFP36L1	1.03	1.62	12.62	+++++?++	0
6751	SSTR1	2.75	-3.94	-18.5	---???--	0
6750	SST	3.44	-4.12	-18.4	-----?--	0
6715	SRD5A1	1.43	-3.84	-12.75	----+?+-	0
6711	SPTBN1	1.13	-3.29	-10.52	-----+--	0
6696	SPP1	1.62	-4.46	10.46	+-+++?++	0
6695	SPOCK1	2.01	-2.73	-10.78	-----?--	0
6678	SPARC	1.56	2.19	17.16	+++++?++	0
6664	SOX11	2.16	3.13	11.5	+++?+?++	0
6663	SOX10	1.21	-1.66	-9.01	-----?--	0
6662	SOX9	1.18	2.07	10.85	+++++?++	0
6659	SOX4	1.89	2.63	13.05	+++++?++	0
6657	SOX2	1.17	1.88	13.2	+++++?++	0
6648	SOD2	2.16	-3.25	9.9	+-+???++	0
6646	SOAT1	1.37	1.75	14.07	+++???++	0
6637	SNRPG	1.05	1.77	13.37	+++++-++	0
6635	SNRPE	1.2	-3.05	11.32	+-+++?++	0
6623	SNCG	1.85	-2.6	-17.2	----??-?	0
6622	SNCA	1.93	-3.51	-13.33	---?-+--	0
6620	SNCB	2.45	-3.33	-15.69	----??--	0
6616	SNAP25	3.23	-4.58	-14.3	-----?--	0
66036	MTMR9	1.07	-2.01	-14.12	-----?--	0
66004	LYNX1	1.27	-2.02	-13.52	---???-?	0
6591	SNAI2	1.33	2.22	10.28	+++?+?++	0
6579	SLCO1A2	1.97	-2.5	-10.9	---?-?-?	0
6566	SLC16A1	1.06	1.53	13.35	+++++++?	0
654790	PCP4L1	2.33	-2.86	-15.86	---???-?	0
6547	SLC8A3	1.26	-1.6	-9.92	---???--	0
6546	SLC8A1	2.35	-3.35	-13.07	---???-?	0
654466	FGF7P3	1.72	-2.75	-13.23	---???-?	0
6543	SLC8A2	1.91	-2.55	-16.91	----??--	0
6540	SLC6A13	1.94	-2.91	-11.3	---???-?	0
6529	SLC6A1	1.53	-2.07	-11.94	---?-?--	0
6519	SLC3A1	1.14	-3.45	-9.23	---???-?	0
6511	SLC1A6	1.56	-3.37	-10.75	----?+-?	0
65078	RTN4R	1.6	-2.13	-16.91	---???--	0
6506	SLC1A2	1.63	-2.11	-11.12	-----?--	0
65055	REEP1	1.27	-2.27	-14.57	-----?--	0
6505	SLC1A1	1.29	-3.13	-8.9	----++--	0
65018	PINK1	1.02	-1.54	-14.32	-----?--	0
65009	NDRG4	1.35	-1.62	-13.58	-----?--	0
64943	NT5DC2	1.37	1.9	13.66	+++?+?++	0
64854	USP46	1.33	-2.42	-12.68	-----?--	0
64850	ETNPPL	3.27	-4.12	-11.5	---?-?--	0
64805	P2RY12	1.65	-1.97	-9.64	---???--	0
64798	DEPTOR	1.22	-2.22	-9.63	---?-?--	0
64778	FNDC3B	1.83	2.19	15.98	+++?+?++	0
64756	ATPAF1	1.35	-2.33	-14.44	---???--	0
6474	SHOX2	1.53	2.75	11.18	+++?+?++	0
6472	SHMT2	1.37	2.13	13.32	+++++?++	0
647087	STMP1	1.14	1.3	13.43	+-+???+?	0
6464	SHC1	1.35	1.89	12.68	+++++?++	0
646113	LINC00643	1.05	-1.48	-11.22	---?????	0
6457	SH3GL3	3.01	-4.28	-11.98	-----+--	0
6456	SH3GL2	3.13	-4.42	-13.47	-----?--	0
64506	CPEB1	1.21	-1.85	-13.16	---?-?--	0
64478	CSMD1	1.46	-2.05	-12.96	---???--	0
6447	SCG5	1.62	-2.24	-13.4	-----?--	0
644242	LINC00622	2.21	-2.77	-14.82	---?????	0
64409	GALNT17	1.52	-2.5	-13.08	---?-?-+	0
64399	HHIP	1.98	-2.8	-10.58	---???-?	0
643911	CRNDE	3.17	3.76	13.97	+++???+?	0
643837	LINC01128	1.37	-2.21	-10.89	---????+	0
6424	SFRP4	1.37	2.96	10	+++++?++	0
64231	MS4A6A	1.81	2.96	13.33	+++?+?++	0
6422	SFRP1	1.17	-1.92	-8.86	-----+--	0
64218	SEMA4A	1.32	-1.48	-17.35	-?-???--	0
64208	POPDC3	1.57	-3.17	-12.38	---?-?--	0
641700	ECSCR	1.08	1.86	11.09	+++???++	0
64168	NECAB1	2.8	-3.58	-14.81	---???--	0
6416	MAP2K4	1.37	-1.92	-17.11	-----?--	0
64151	NCAPG	1.43	2.61	11.13	+++?+?+?	0
641467	TSC22D1-AS1	1.05	-1.5	-12.65	---?????	0
64130	LIN7B	1.4	-2.38	-14.95	---???--	0
64123	ADGRL4	1.14	2.28	10.42	+++?+?++	0
64116	SLC39A8	1.25	1.46	9.07	+-+++?++	0
64112	MOAP1	1.63	-2.55	-16.08	-----?--	0
64105	CENPK	1.99	2.35	12.17	+++???+?	0
64084	CLSTN2	1.34	-2.33	-11.61	---?-?--	0
64077	LHPP	1.53	-2.21	-10.58	---?-?--	0
64061	TSPYL2	1.21	-2.4	-13.69	-----?--	0
63982	ANO3	2.87	-4.44	-16.46	---?-?-?	0
63974	NEUROD6	1.15	-1.67	-17.09	---?-?--	0
63939	FAM217B	1.4	-2.19	-13.74	---???--	0
63908	NAPB	3.02	-3.98	-15.52	---???--	0
63901	FAM111A	1.3	1.54	15.08	+++?+?++	0
63877	FAM204A	1.05	-2.37	-11.75	---???--	0
636	BICD1	1.18	2.44	12.5	+++++?++	0
6334	SCN8A	1.17	-2.03	-13.29	---???-?	0
633	BGN	1.19	1.52	12.07	+++++?++	0
6327	SCN2B	2.43	-3.88	-15.43	----??--	0
6326	SCN2A	2.51	-3.49	-15.42	----??--	0
6319	SCD	1.2	-2.23	-9.13	-+---?--	0
6307	MSMO1	1.04	-1.83	-10.22	-----?--	0
6304	SATB1	1.6	-3.18	-13.33	-----?--	0
6282	S100A11	1.82	2.73	13.86	+++++?++	0
6281	S100A10	2.12	3.13	13.9	+++++?++	0
6277	S100A6	1.42	1.95	14.29	+++?+?++	0
6275	S100A4	1.49	2.3	11.42	+++++?++	0
6271	S100A1	1.03	-1.5	-9.45	-----?--	0
627	BDNF	1.15	-1.78	-14.36	---?-?--	0
6262	RYR2	2.26	-3.26	-16.91	---?-?--	0
6252	RTN1	2.25	-3.6	-12.96	--------	0
6241	RRM2	2.76	3.4	14.66	+++++?+?	0
6210	RPS15A	1.17	-2.25	14.32	+-+++?++	0
6185	RPN2	1.55	2.11	16.81	+++++?++	0
6175	RPLP0	1.03	1.39	10.84	+++++-++	0
6102	RP2	1.16	2.07	13.6	++++?+++	0
60680	CELF5	2.58	-2.99	-16.78	---???-?	0
60677	CELF6	1.28	-1.55	-13.11	---???--	0
60412	EXOC4	1.01	2.65	9.24	+++???++	0
604	BCL6	1	2.25	11.93	++++++++	0
6016	RIT1	1.2	1.61	13.83	+++++?++	0
6000	RGS7	2.44	-3.2	-16.58	-----?--	0
5999	RGS4	2.2	-3.08	-13.33	-----+--	0
5996	RGS1	1.43	2.83	11.41	+++++-++	0
5992	RFX4	1.09	2.37	9.99	+++?+?++	0
599	BCL2L2	1.41	-2.29	-12.73	-----+--	0
5985	RFC5	1.06	-2.14	12.71	+-+++?++	0
5984	RFC4	1.13	1.71	12.17	+-+++?++	0
5954	RCN1	1.17	1.65	14.05	+++?+?++	0
5950	RBP4	2.65	-3.63	-17.22	----??--	0
594855	CPLX3	1.21	-1.41	-17.61	---???-?	0
5947	RBP1	1.37	1.74	8.86	+-+++?++	0
5937	RBMS1	1.31	1.77	13.5	+++++?++	0
59353	TMEM35A	1.52	-2.77	-12.48	---?-?--	0
59350	RXFP1	2.43	-2.6	-17.67	---???-?	0
59338	PLEKHA1	1.66	-2.02	-14.52	---?-?--	0
5932	RBBP8	1.21	1.73	15.23	+++++?++	0
59277	NTN4	1.21	-1.63	-10.06	---???--	0
5924	RASGRF2	2.52	-3.92	-14.51	---???-?	0
5923	RASGRF1	1	-1.71	-10.34	-----?-?	0
5910	RAP1GDS1	1.14	-1.54	-14.83	-----?--	0
5909	RAP1GAP	1.58	-1.9	-15.28	-----?--	0
590	BCHE	1.41	1.8	9.62	+++++?++	0
59	ACTA2	1.37	2.75	10.57	+++++?++	0
5874	RAB27B	1.94	-3.85	-13.63	---???--	0
5872	RAB13	1.66	2.07	18.16	+++++?++	0
5865	RAB3B	1.3	-1.82	-17.82	---???--	0
5864	RAB3A	1.8	-2.93	-17.03	---?-?--	0
5860	QDPR	1.36	-2.42	-13.51	-----?--	0
586	BCAT1	1.24	2	9.25	++++??++	0
58516	SINHCAF	1.28	1.83	12.26	+++?+?++	0
58494	JAM2	1.02	1.25	13.43	+++?+?++	0
58475	MS4A7	1.64	2.19	11.93	+++???++	0
58473	PLEKHB1	1.3	-2.63	-8.75	-----?--	0
5836	PYGL	1.69	2.31	14.38	+++++?++	0
58189	WFDC1	1.27	-1.86	-13.47	---???--	0
5816	PVALB	1.67	-2.39	-8.96	---???-?	0
5806	PTX3	2.44	3.33	11.41	+++++++?	0
5803	PTPRZ1	1.25	2.17	10.89	+++++?++	0
5801	PTPRR	1.99	-3.08	-17.68	-----?--	0
580	BARD1	1.36	1.67	15.9	+++++?++	0
5799	PTPRN2	1.06	-1.95	-13.63	----+?--	0
5798	PTPRN	1.31	-2.09	-14.56	----??--	0
5796	PTPRK	1.17	-2.14	-11.63	-----?--	0
5789	PTPRD	1.81	-2.21	-12.23	-----?--	0
5788	PTPRC	1.03	1.43	8.36	+++++?+?	0
5782	PTPN12	1.13	1.94	14.41	++++++++	0
5774	PTPN3	1.17	-2.04	-14.68	---???--	0
57722	IGDCC4	1.17	1.6	10.34	+++???++	0
57718	PPP4R4	2.69	-4.3	-16	---??---	0
57717	PCDHB16	1.39	1.96	11.26	+++???++	0
57709	SLC7A14	2.14	-3	-15.2	---???--	0
577	ADGRB3	1.45	-1.76	-12.86	-----?--	0
57699	CPNE5	1.06	-1.69	-10.21	-+-???-?	0
57698	SHTN1	2.45	-3.67	-10.62	---?-?--	0
57692	MAGEE1	2.26	-3.48	-15.95	---???--	0
57689	LRRC4C	1.12	-2.01	-9.1	---???--	0
57683	ZDBF2	1.06	-1.66	-11.27	---???--	0
57674	RNF213	1.14	2.02	11.44	+++???+-	0
57664	PLEKHA4	1.39	1.75	11.88	+?+???++	0
57662	CAMSAP3	1.08	-1.37	-14.54	---???-?	0
57628	DPP10	2.52	-3.61	-13.73	---???--	0
57613	FAM234B	1.11	-1.91	-15.82	----??--	0
57596	BEGAIN	1.17	-1.67	-15.95	---?-?--	0
57595	PDZD4	1.56	-2.13	-13.63	---???--	0
57586	SYT13	2.12	-4.71	-14.7	---?-?--	0
57578	UNC79	1.1	-1.27	-12.37	---???-?	0
57575	PCDH10	1.04	-1.93	-10.56	---???--	0
57574	Mar-04	1.42	-1.78	-15.83	---???--	0
57571	CARNS1	2.01	-2.91	-10.43	---???--	0
57562	CEP126	1.68	-2.41	-10.47	---???-?	0
57559	STAMBPL1	1.26	-2.89	-12.98	---???--	0
57554	LRRC7	2.41	-3.81	-17.91	---???--	0
57552	NCEH1	1.69	-3.09	-12.15	---???--	0
57535	KIAA1324	1.23	-2.52	-15.09	---?-?--	0
57528	KCTD16	2.22	-3.13	-16.75	---???--	0
57526	PCDH19	1.21	-1.88	-11.09	---???--	0
57524	CASKIN1	1.84	-2.11	-14.99	---???-?	0
57522	SRGAP1	1.05	1.67	12.08	+++???++	0
57520	HECW2	1.62	-2.53	-15.13	---???--	0
57512	GPR158	1.32	-1.61	-9.61	---???-?	0
57495	NWD2	3	-3.29	-18.73	---???-?	0
57484	RNF150	1.52	-2.65	-14.06	---???--	0
57475	PLEKHH1	1.77	-2.28	-9.04	---???--	0
57471	ERMN	2.99	-4.05	-10.07	---???--	0
57469	PNMA8B	1.73	-2.16	-15.92	---???--	0
57468	SLC12A5	2.91	-4.03	-15.2	-----?--	0
57467	HHATL	1.83	-2.09	-8.32	---???--	0
57465	TBC1D24	1.2	-2.48	-14.47	---???--	0
57463	AMIGO1	1.01	-2	-13.61	---???--	0
57460	PPM1H	2	-2.95	-15.53	-----?--	0
5746	PTH2R	1.17	-2.96	-12.47	---?-?--	0
57453	DSCAML1	1.34	-2.16	-8.89	---???-?	0
57451	TENM2	2.86	-3.66	-11.83	---???-?	0
57447	NDRG2	1.74	-3.04	-9.55	---?-?--	0
57446	NDRG3	1.14	-1.58	-15.31	---?-?--	0
57381	RHOJ	1.09	1.27	10.14	+++???++	0
57338	JPH3	2.59	-4.23	-15.33	---???--	0
5730	PTGDS	1.88	-3.02	-10.9	--------	0
5725	PTBP1	1.54	1.81	17	+++?+?++	0
5723	PSPH	1.02	1.52	10.59	++++??++	0
57221	ARFGEF3	1.91	-2.59	-14.74	---???--	0
57216	VANGL2	1.08	1.55	12.16	+++???++	0
57213	SPRYD7	1.17	-2.32	-15.96	-----?--	0
57205	ATP10D	1.01	1.53	12.9	+++++?++	0
57187	THOC2	1.01	1.64	13.7	+-+++?++	0
57186	RALGAPA2	1.14	-2.22	-9.45	-+-???+-	0
57185	NIPAL3	1.55	-2.9	-12.11	-----?--	0
57181	SLC39A10	1.22	-1.72	-14.31	---???--	0
57180	ACTR3B	1	-1.74	-13.92	---?-?--	0
57172	CAMK1G	1.19	-1.89	-13.59	----?+--	0
57168	ASPHD2	1.05	-1.78	-12.83	---???--	0
57144	PAK5	2.21	-4.24	-11.51	---??+-?	0
57118	CAMK1D	1.08	-1.43	-13.63	---??---	0
57095	PITHD1	1.08	-1.85	-14.68	---???--	0
57085	AGTRAP	1.11	1.62	13.86	+++???++	0
57084	SLC17A6	2.77	-4.74	-15.21	---?-?-?	0
57082	KNL1	1.53	1.91	11.36	+++???+?	0
57045	TWSG1	1.03	1.54	13.02	+++?+?++	0
57030	SLC17A7	2.96	-3.67	-16.04	-----?--	0
57007	ACKR3	1.54	2.03	13.53	+++++?++	0
56999	ADAMTS9	1.15	1.55	10.63	+++?-?++	0
56995	TULP4	1.5	-2.1	-13.77	---?-?--	0
56992	KIF15	1.24	1.67	10.96	+++?+?+?	0
56986	DTWD1	1.15	-2.02	-11.89	---???++	0
5698	PSMB9	1.21	1.94	14.66	++++++++	0
56977	STOX2	1.74	-2.43	-14.57	---???--	0
56975	FAM20C	1.38	1.71	12.06	+++???++	0
56967	C14orf132	1.23	-1.78	-10.91	-----??-	0
56963	RGMA	1.03	1.78	10.36	+++???++	0
5696	PSMB8	1.3	1.85	15.32	++++++++	0
56934	CA10	2.15	-4.07	-11.12	---?+?-?	0
56924	PAK6	2.19	-2.77	-17.42	---???--	0
56899	ANKS1B	2.33	-2.93	-14.08	---???--	0
56895	AGPAT4	1.01	-1.51	-9.22	---?-?--	0
56892	TCIM	2.12	2.84	11.33	+++???++	0
56884	FSTL5	3.18	-3.65	-14.99	---???-?	0
5686	PSMA5	1.15	-2.8	-10	---++?++	0
56853	CELF4	2.7	-3.36	-15.82	---???-?	0
56849	TCEAL7	1.12	-1.75	-11.81	---???--	0
56829	ZC3HAV1	1.04	1.49	16.58	+++++?++	0
56704	JPH1	1.61	-2.18	-12.98	---???--	0
56675	NRIP3	1.77	-2.49	-16.56	---?-?--	0
56666	PANX2	1.32	-1.77	-12.79	---???--	0
56660	KCNK12	1.75	-1.97	-10.14	--????--	0
56648	EIF5A2	1.28	-2.97	-9.04	---???--	0
5662	PSD	1.43	-2.56	-15.69	-----?--	0
56603	CYP26B1	1.83	-2.86	-13.64	---???--	0
5653	KLK6	1.92	-3.39	-8.7	-----?--	0
56521	DNAJC12	1.6	-3.08	-13.93	---?-?--	0
5650	KLK7	1.02	-1.8	-15.06	-----?-?	0
5649	RELN	1.5	-2.29	-14.9	-----?--	0
56479	KCNQ5	2.26	-3.26	-13.25	---???-?	0
5646	PRSS3	1.57	-2.51	-17.43	-----?--	0
5638	PRRG1	1.45	-3.18	-8.51	-----?--	0
56341	PRMT8	1.24	-1.95	-13.48	---??+--	0
56271	BEX4	1.34	-1.97	-12.85	-----?--	0
5627	PROS1	1.75	2.4	14.86	+++++?++	0
56265	CPXM1	1.44	2.02	10.67	+++???++	0
56245	C21orf62	1.64	2.81	11.65	+++?+?+?	0
56243	KIAA1217	1.65	-2.97	-12.65	---???--	0
56172	ANKH	1.7	-1.97	-12.88	---???-?	0
5602	MAPK10	1.92	-3.44	-16.04	-----?--	0
5601	MAPK9	1.35	-2.42	-14.57	-----?-+	0
55975	KLHL7	1.14	1.67	11.69	+-+?+?++	0
55970	GNG12	1.08	1.39	13.72	+++++?++	0
55966	AJAP1	1.28	-2.32	-15.59	-----+--	0
55964	SEPTIN3	1.74	-1.93	-13.31	---???--	0
55959	SULF2	1.03	1.23	8.97	+++???++	0
55907	CMAS	1.09	-2.43	-15.07	---?-?--	0
5590	PRKCZ	2.61	-3.42	-11.22	--?-??--	0
55885	LMO3	1.92	-4.73	-13.39	-----+--	0
55872	PBK	2.08	2.97	9.83	+++?+-+?	0
55859	BEX1	1.46	-2.77	-10.04	---?-?--	0
55844	PPP2R2D	1.09	-1.6	-16.27	---???--	0
5582	PRKCG	1.02	-1.86	-13.49	----?+-?	0
55819	RNF130	1.46	-3.09	-11.62	---?-?++	0
5581	PRKCE	1.88	-2.97	-16.17	---???--	0
55800	SCN3B	2.71	-3.91	-15.12	---?-?-?	0
55799	CACNA2D3	2.61	-3.69	-15.52	---???--	0
5579	PRKCB	2.43	-3.24	-13.55	-----+--	0
55789	DEPDC1B	1.21	2.05	9.27	+?+???++	0
55771	PRR11	1.26	2.07	11.3	+++?-?+?	0
5577	PRKAR2B	1.54	-2.84	-11.87	-----?-?	0
55753	OGDHL	1.53	-2.49	-14.43	---?-?--	0
55752	SEPTIN11	1.69	-2.8	-13.13	----+?++	0
5575	PRKAR1B	1.36	-1.93	-15.64	-----?--	0
55728	N4BP2	1.13	1.65	13.36	+++???++	0
55714	TENM3	1.27	-1.87	-9.65	---???--	0
5569	PKIA	1.39	-3.8	-11.27	----+?--	0
55680	RUFY2	1.11	-2.76	-9.78	---???--	0
5567	PRKACB	1.38	-1.74	-16.02	-----?--	0
55653	BCAS4	1.31	-2.95	-12.92	---???--	0
55638	SYBU	1.18	-2.39	-11.52	---?+?--	0
5563	PRKAA2	1.31	-2.46	-12.21	---?+?-?	0
55607	PPP1R9A	1.4	-2.56	-11.7	---?-?--	0
55603	TENT5A	1.9	2.3	14.72	+++?+?++	0
55591	VEZT	1.02	-2.45	-12.68	---?-?--	0
55536	CDCA7L	1.64	2.53	14.28	+++???++	0
55530	SVOP	2.49	-3.08	-17.19	---???--	0
55521	TRIM36	1.16	-3.07	-9.28	---?+?-+	0
5552	SRGN	1.15	1.42	10.76	+++++?++	0
55504	TNFRSF19	2.54	2.87	15.26	+++???++	0
55466	DNAJA4	2.12	-2.48	-16.77	---???--	0
55450	CAMK2N1	1.88	-4	-13.46	---?-?--	0
55384	MEG3	1.54	-2.45	-13.84	-+---??-	0
55359	STYK1	2.57	-4.16	-17.64	---???-?	0
55356	SLC22A15	1.57	-2.04	-11.91	---???--	0
5534	PPP3R1	1.26	-3.97	-12.26	-----+--	0
55335	NIPSNAP3B	1.59	-3.42	-13.18	---???-?	0
55332	DRAM1	1.02	1.69	12.96	+++?+?++	0
55323	LARP6	1.52	-2.74	-12.58	---?-?--	0
5532	PPP3CB	1.7	-2.59	-15.71	--------	0
55314	TMEM144	1.94	-3.05	-9.33	---?-?--	0
5530	PPP3CA	1.45	-3.23	-13.49	---+-?--	0
55294	FBXW7	1.78	-3.04	-16.42	---?-?--	0
55276	PGM2	1.02	1.57	13.73	+++???++	0
55240	STEAP3	1.36	1.97	10.98	+++?+-++	0
55228	PNMA8A	1.31	-2.35	-13.57	---?-?--	0
55220	KLHDC8A	1.28	1.84	11.68	+++?+?++	0
5522	PPP2R2C	2.85	-3.8	-16.05	---???--	0
55215	FANCI	1.07	1.77	10.88	+++++?+?	0
55212	BBS7	1.01	-2.16	-12.1	---??+--	0
55190	NUDT11	1	-2.01	-10.06	---?+?--	0
55176	SEC61A2	1.17	-1.45	-16.2	---?-?--	0
55165	CEP55	1.58	2.35	11.66	+++???++	0
55137	FIGN	1.06	1.68	12.24	+++???+?	0
55132	LARP1B	1.15	-3.79	-11.1	---???--	0
55118	CRTAC1	1.25	-2.36	-10.56	---???++	0
55117	SLC6A15	1.79	-3.04	-16.67	-----?-?	0
55079	FEZF2	1.61	-2.36	-18.72	---?-?--	0
55076	TMEM45A	1.91	2.77	14.4	+-+?+?++	0
55074	OXR1	1.18	-1.41	-13.87	---?-?--	0
55069	TMEM248	1.1	1.36	13.71	+++?+?++	0
5502	PPP1R1A	1.66	-2.86	-14.08	-----?--	0
55013	MCUB	1.5	1.97	11.66	+++?+?++	0
5494	PPM1A	1.04	-2.49	-14.68	--------	0
54918	CMTM6	1.13	1.58	14.58	+++?+?++	0
54899	PXK	1.1	-1.49	-10.14	-+-???--	0
54847	SIDT1	1.24	-1.94	-13.3	---?-?--	0
54842	MFSD6	1.77	-2.3	-13.63	---???--	0
5480	PPIC	1.31	2.34	14.75	++++++++	0
54769	DIRAS2	2.78	-3.68	-14.12	---?-?--	0
54764	ZRANB1	1.04	-2.05	-12.85	---???--	0
54715	RBFOX1	2.36	-3.66	-15.88	---?---?	0
54704	PDP1	1.42	-2.31	-11.34	---?-?-+	0
547	KIF1A	1.62	-2.22	-12.91	---?-?--	0
54675	CRLS1	1.03	-1.49	12.36	+-+???++	0
54602	NDFIP2	1.76	-2.19	-15.33	---???--	0
54566	EPB41L4B	1.57	-2.41	-13.4	---??+--	0
54557	SGTB	1.32	-2.31	-13.15	---???--	0
54550	NECAB2	1.25	-1.43	-17.09	----??-?	0
54511	HMGCLL1	2.43	-3.37	-17.14	---???--	0
54504	CPVL	1.55	2.34	11.92	+++++?++	0
54502	RBM47	1.04	2.14	10.43	+++?++++	0
54478	PIMREG	1.18	2.42	10.91	+++?++++	0
54472	TOLLIP	1.4	-1.66	-16.36	---???--	0
54438	GFOD1	1.54	-2.24	-15.72	---?-?--	0
54386	TERF2IP	1.03	-1.74	-14.73	-----?--	0
54332	GDAP1	1.73	-2.79	-14.34	---???--	0
54329	GPR85	1.6	-2.91	-12.06	---???-?	0
5414	SEPTIN4	1.83	-3.21	-10.29	-----+--	0
54112	GPR88	1.32	-2.41	-11.96	---?-?--	0
54033	RBM11	1.53	-2.55	-15.98	---???--	0
54014	BRWD1	1.27	-2.6	-14.88	---?+?--	0
5396	PRRX1	1.67	2.63	16.29	+++++?++	0
53822	FXYD7	1.71	-2.68	-13.2	---?---?	0
53637	S1PR5	1.53	-1.99	-9.85	---???--	0
53616	ADAM22	1.1	-1.83	-10.73	-----?+-	0
5360	PLTP	1.48	2.59	13.75	+++++?++	0
5359	PLSCR1	1.38	1.91	12.63	+++++?++	0
5355	PLP2	1.56	2.32	13.22	+++++?++	0
5354	PLP1	2.25	-3.28	-8.91	-----?--	0
5352	PLOD2	1.66	2.04	13.34	+-+++?++	0
5351	PLOD1	1.08	2.22	14.23	+++++?++	0
5348	FXYD1	1.19	-2.03	-9.87	-----?--	0
53405	CLIC5	1	-2.24	-12.62	---?-?-?	0
534	ATP6V1G2	2.34	-3.24	-16.06	-----?--	0
53358	SHC3	1.67	-2.87	-11.44	----??--	0
53353	LRP1B	1.43	-2.26	-10.45	---???--	0
53344	CHIC1	1.22	-2.21	-11.85	---???-+	0
5334	PLCL1	1.39	-2.2	-10.38	--------	0
53335	BCL11A	1.91	-3.33	-16.72	-----?--	0
5328	PLAU	1.85	3.36	11.65	+++++?++	0
5327	PLAT	1.26	2.11	9.64	+++++?++	0
5305	PIP4K2A	1.6	-2.8	-10.23	-----?--	0
5297	PI4KA	1.24	-1.64	-14.85	---?-?--	0
529	ATP6V1E1	1.08	-1.73	-15.01	-----?--	0
5274	SERPINI1	3.1	-3.66	-14.03	-----?--	0
5265	SERPINA1	1.23	1.61	10.3	+++++?++	0
526	ATP6V1B2	1	-1.74	-13.43	-----?--	0
5230	PGK1	1.27	-3.41	8.65	+-+++?++	0
523	ATP6V1A	1.12	-1.69	-15.35	-----?--	0
5229	PGGT1B	1.06	1.39	13.84	+-+???++	0
5216	PFN1	1.08	1.57	15	+++++?++	0
5178	PEG3	2.06	-2.83	-12.49	-----?--	0
51761	ATP8A2	1.36	-2.45	-15.57	---?-+--	0
5175	PECAM1	1.01	1.8	11.22	+++++?++	0
5173	PDYN	1.57	-2.98	-14.31	----+?--	0
51701	NLK	1.16	-2.07	-14.32	---?---+	0
51700	CYB5R2	1.25	-2.31	-8.59	---?-?--	0
51691	LSM8	1	1.56	13.87	+-+?++++	0
5168	ENPP2	2.41	-4.34	-8.98	-----+--	0
51649	MRPS23	1.01	-2.46	-10.13	---???++	0
51617	NSG2	2.22	-3.66	-11.45	---?-+--	0
51606	ATP6V1H	1.29	-2.71	-15	-----?--	0
51571	FAM49B	1.21	-2.42	-11.99	---?-?-+	0
51560	RAB6B	1.81	-2.44	-15.98	-----?--	0
51555	PEX5L	1.88	-3.04	-14.92	---?-?--	0
51527	GSKIP	1.12	-2.19	-11.45	---???-+	0
51514	DTL	1.98	2.39	11.65	+++?+?+?	0
51474	LIMA1	1.44	2.05	14.13	+++?+?++	0
51440	HPCAL4	2.13	-3.56	-17.03	---?-?--	0
51435	SCARA3	1.14	1.54	12.24	+++?+?++	0
51412	ACTL6B	1.97	-3.1	-14.25	----??--	0
5138	PDE2A	2.37	-2.75	-15.42	----??--	0
51361	HOOK1	2.43	-3.34	-15.62	---???--	0
5136	PDE1A	1.96	-4.53	-17.73	-----?--	0
51338	MS4A4A	1.87	2.62	10.92	+++?+?+?	0
51330	TNFRSF12A	1.49	3.08	10.82	+++?+?++	0
51322	WAC	1.46	-2.14	-16.4	---?-?--	0
51310	SLC22A17	1.11	-1.49	-12.58	---?-?--	0
51286	CEND1	1.04	-1.62	-14.3	---?-?--	0
51279	C1RL	1.36	1.75	10.95	+++???++	0
51277	DNAJC27	1.24	-1.78	-15.33	---???--	0
5126	PCSK2	1.85	-2.99	-13.07	---?-+-?	0
5121	PCP4	1.35	-2.12	-10.13	--------	0
51209	RAB9B	1.19	-2.46	-10.97	---???--	0
51203	NUSAP1	2.86	3.13	15.81	+++?+?++	0
51195	RAPGEFL1	1.48	-1.54	-16.09	-?-???--	0
51123	ZNF706	1.12	-1.84	-14.14	---?-?--	0
5111	PCNA	1.26	1.98	11.92	+++++-++	0
51108	METTL9	1	-2.7	-12.41	---?+?--	0
51090	PLLP	1.87	-2.69	-10.26	-----?--	0
51065	RPS27L	1.29	-2.71	14.09	+-+?+?++	0
51062	ATL1	2.11	-2.77	-16.17	---???--	0
51056	LAP3	1.08	1.32	12.63	+++?+?++	0
51053	GMNN	1.22	1.6	14.23	+-+?+?++	0
51046	ST8SIA3	2.42	-3.57	-15.72	----??--	0
51029	DESI2	1.24	2.21	13.23	+++++-++	0
5101	PCDH9	1.68	-3.12	-12.25	-----?--	0
5099	PCDH7	1.22	-3.03	-13.02	----++--	0
5090	PBX3	1.06	1.91	12.81	+-+++?++	0
50863	NTM	1.17	-1.57	-10.31	---?-?--	0
50861	STMN3	1.24	-2.08	-11.34	---???--	0
50859	SPOCK3	2.51	-3.43	-12.35	-----?-?	0
5067	CNTN3	3.49	-3.62	-14.25	---???-?	0
50649	ARHGEF4	1.13	-1.53	-11.1	-----?--	0
5064	PALM	1.15	-1.44	-14.41	-----?--	0
50632	CALY	2.48	-3.03	-15.47	---?-?--	0
5063	PAK3	2.21	-3.75	-14.53	-----?-?	0
50614	GALNT9	1.21	-2.19	-13.23	---???--	0
5058	PAK1	2.09	-2.73	-17.27	----??--	0
5054	SERPINE1	2.15	3.47	12.26	++++??++	0
50507	NOX4	1.48	3.12	11.7	+++?+?++	0
5034	P4HB	1.35	1.53	16.63	+++++?++	0
5019	OXCT1	1.01	-1.6	-15.61	-----?--	0
4986	OPRK1	1.35	-3.3	-9.09	---???--	0
4978	OPCML	1.63	-2.33	-14.6	-----?-?	0
4953	ODC1	1.22	1.98	12.48	+++++?++	0
4942	OAT	1.2	-1.55	-15	-----?--	0
493869	GPX8	1.57	1.8	12.03	+++???++	0
492311	IGIP	1.42	-2.05	-13.01	---???--	0
4921	DDR2	1.03	2.64	10.26	+++++?++	0
492	ATP2B3	1.27	-1.68	-15.87	---???--	0
4916	NTRK3	1	-2.24	-10.99	--------	0
4915	NTRK2	1.57	-2.56	-14.81	-----?--	0
491	ATP2B2	1.78	-3.34	-14.71	--------	0
4905	NSF	1.81	-2.62	-16.44	-----?--	0
4904	YBX1	1.28	1.53	15.75	+++++?++	0
4900	NRGN	3.17	-4.21	-14.2	-----?--	0
490	ATP2B1	1.67	-2.66	-14.38	-----?--	0
4886	NPY1R	2.75	-3.39	-13.69	---???-?	0
4885	NPTX2	1.82	-3.45	-9.46	----+?--	0
4884	NPTX1	2.74	-4.39	-15.01	-----?--	0
488	ATP2A2	1.04	-1.43	-15	-----?--	0
4852	NPY	2.39	-3.71	-15.27	-----?--	0
4842	NOS1	1.1	-1.67	-13.08	---?-?-?	0
4837	NNMT	3.01	3.25	11.34	+++++?+?	0
4828	NMB	1.63	2.05	12.03	+++++?++	0
4826	NNAT	1.14	-1.85	-8.94	-----?--	0
4815	NINJ2	1.63	-2.54	-8.69	---?-?--	0
4811	NID1	2.49	4.48	14.88	+++++?+?	0
481	ATP1B1	1.93	-3.06	-12.89	-----?--	0
478	ATP1A3	1.69	-3	-14.26	----??--	0
4761	NEUROD2	1.37	-2.95	-15.85	-----?-?	0
4753	NELL2	1.59	-2.75	-12.48	----+?--	0
4747	NEFL	2.93	-5.1	-15.51	--------	0
4745	NELL1	2.09	-3.18	-15.61	----??-?	0
4744	NEFH	1.7	-3.14	-12.31	-----+--	0
4741	NEFM	3.68	-5.29	-14.32	-----?--	0
4739	NEDD9	1.42	1.89	14	+++++?++	0
4714	NDUFB8	1.08	-1.66	-15.04	-----?--	0
4692	NDN	1.34	-1.54	-9.11	-----?--	0
4684	NCAM1	1.53	-3.82	-10.53	-----?--	0
4678	NASP	1.06	1.97	9.95	+++++?+-	0
4675	NAP1L3	2.05	-2.88	-14.51	-----?--	0
4674	NAP1L2	2.64	-4.06	-13.04	---?-?--	0
4673	NAP1L1	1.23	-2.72	-11.11	-----?-+	0
4644	MYO5A	1.26	-2.23	-13.04	----+?-+	0
4609	MYC	1.32	1.93	11.36	+++++?++	0
4481	MSR1	1.54	2.9	13.02	+++++?++	0
4478	MSN	1.16	1.76	12.75	++++++++	0
4430	MYO1B	1.05	1.92	8.54	+++++?++	0
443	ASPA	1.83	-3.65	-11.77	-----?--	0
441151	TMEM151B	1.46	-2.72	-15.81	-----?--	0
440934	CT75	2.63	-2.93	-15.34	---?????	0
440823	MIAT	1.24	-2.37	-10.9	---????-	0
440556	PRDM16-DT	1.1	-1.7	-12.71	---?????	0
440279	UNC13C	3.35	-4.48	-15.32	---???--	0
440145	MZT1	1.3	-2.97	-9.39	---???-+	0
4345	CD200	1.59	-3.07	-15.19	-----?--	0
4340	MOG	2.21	-3.79	-9.34	-----?--	0
4336	MOBP	2.82	-4.47	-9.7	-----+--	0
4318	MMP9	1.68	4.06	8.94	+++++?+?	0
4313	MMP2	1.47	2.44	11.42	+++?+?+?	0
4306	NR3C2	1.21	-2.34	-11.29	-----?--	0
4301	AFDN	1.12	-2.33	-9.38	---???-+	0
4293	MAP3K9	1.41	-3.04	-12.46	-----+--	0
4267	CD99	1.83	2.04	16.79	+++++?++	0
4256	MGP	1.65	3.19	9.28	+++++?++	0
4248	MGAT3	1.01	-1.74	-14.47	---?----	0
4232	MEST	1.75	3.18	9.72	+++++?+?	0
4223	MEOX2	1.91	2.94	9.07	+++++?+?	0
4208	MEF2C	1.81	-3.2	-15.27	-----?--	0
4199	ME1	1.37	-2.62	-10.08	-----+--	0
4193	MDM2	1.06	1.69	9.11	+++?+?++	0
4192	MDK	1.4	2.02	11.96	+++++?++	0
4190	MDH1	1.15	-2	-15.23	-----?--	0
419	ART3	1.06	-2.79	-9.27	---?-+--	0
4185	ADAM11	1.17	-1.29	-13.83	---???-?	0
4176	MCM7	1.22	1.69	13.66	+++++?++	0
4172	MCM3	1.11	1.51	14.65	+++++?++	0
4171	MCM2	1.37	1.56	13.49	+++++?++	0
4170	MCL1	1.22	-1.72	14.66	+-+++?++	0
4168	MCF2	1.22	-2.6	-14.98	-----?--	0
4155	MBP	2.21	-3.57	-11.35	-----?--	0
4147	MATN2	1.19	1.86	10.83	+++++?++	0
4145	MATK	1.36	-2.34	-14.03	---???--	0
4137	MAPT	1.02	-1.54	-12.83	--------	0
4134	MAP4	2.37	-4.33	-12.32	---+----	0
4133	MAP2	1.1	-1.76	-9.14	----+?--	0
4130	MAP1A	1.82	-2.25	-14.8	-----?--	0
4118	MAL	2.76	-3.96	-12	-----?--	0
4099	MAG	1.91	-3.15	-9.32	-----?--	0
4086	SMAD1	1.12	1.95	10.94	+++++?+?	0
4085	MAD2L1	1.21	1.58	10.52	+-+?+?++	0
408263	FNDC9	1.2	-1.84	-16.35	---???--	0
408	ARRB1	1.22	-2.34	-15.03	---?----	0
407738	TAFA1	3.8	-4.68	-16.8	---???-?	0
4072	EPCAM	1.2	-2.98	-15.2	---?-?--	0
4069	LYZ	1.85	3.47	8.98	+++?+?++	0
4062	LY6H	2.34	-4.14	-10.79	-----+--	0
4060	LUM	2.11	2.94	9.31	++++??++	0
4057	LTF	2.39	3.55	9.98	+++++++?	0
4054	LTBP3	1.12	2.15	13.12	+++?+?++	0
404037	HAPLN4	1.19	-1.57	-8.3	---???-?	0
4023	LPL	2.03	3.02	13.79	+++++?++	0
4017	LOXL2	1.46	2.26	11.24	+++++?+-	0
401548	SNX30	1.11	-1.77	-10.89	---???--	0
4015	LOX	2.12	2.76	10.43	+++++?+?	0
401474	SAMD12	3	-3.6	-14.82	---???-?	0
401190	RGS7BP	2.46	-3.42	-15.93	---???-?	0
401097	C3orf80	2.51	-2.81	-9.39	--??????	0
400961	PAIP2B	2.23	-3.22	-10.76	-----?-?	0
400793	C1orf226	1.37	1.96	10.48	+++???+?	0
400745	SH2D5	1.57	-2.05	-15.79	---???--	0
400120	SERTM1	2.59	-3.86	-19.99	---???--	0
4001	LMNB1	1.31	2.05	12.51	+++++?++	0
400073	C12orf76	1.28	-2.07	-15.37	---???--	0
40	ASIC2	1.42	-2.22	-17.56	----??--	0
399947	C11orf87	2.8	-3.59	-17.21	---???--	0
399668	SMIM10L2A	2.07	-3.55	-16.32	---????-	0
398	ARHGDIG	1.93	-2.21	-16.17	---???-?	0
3959	LGALS3BP	1.32	2.68	13.6	+++++?++	0
3958	LGALS3	1.46	2.58	10.42	+++++?++	0
3956	LGALS1	1.2	1.73	11.37	+++++-++	0
3915	LAMC1	2.08	2.75	16.31	+++++?++	0
3913	LAMB2	1.2	1.73	14.91	+++++?++	0
3912	LAMB1	1.56	2.44	11.22	+++++-++	0
3910	LAMA4	1.65	2	12.94	+++++?++	0
390	RND3	1.14	2.41	8.42	+++++-++	0
3897	L1CAM	1.64	-2.55	-11.67	-----?--	0
389084	SNORC	1.79	-2.47	-9.9	---???--	0
389073	C2orf80	2.08	-4.13	-9.22	---???--	0
389072	PLEKHM3	1.74	-2.39	-14.75	---???-?	0
389023	DPP10-AS1	1.4	-1.96	-12.99	---?????	0
388677	NOTCH2NLA	1.6	2.65	16.74	+++?+??+	0
388662	SLC6A17	1.28	-1.76	-16.7	---???--	0
388650	DIPK1A	1.15	-1.98	-11.66	---+-?--	0
388610	TRNP1	1.3	-2.59	-11.83	---???--	0
388403	YPEL2	1.53	-2.55	-13.24	---???--	0
388135	INSYN1	1.24	-1.38	-13.74	---???--	0
387923	SERP2	1.76	-2.34	-15.18	---???--	0
387486	LINC00320	1.96	-2.2	-10.7	---?????	0
387357	THEMIS	1.59	-2.8	-10.4	--????--	0
386618	KCTD4	2.68	-3.65	-17.58	---???-?	0
3842	TNPO1	1.04	1.7	15.24	+++++?++	0
3832	KIF11	1.26	1.87	11.76	+++++?++	0
3831	KLC1	1.68	-2.35	-14.64	---+-?--	0
3815	KIT	1.15	-2.62	-10.03	---?-?--	0
3800	KIF5C	1.99	-2.65	-14.16	-----?--	0
3798	KIF5A	1.4	-3.07	-10.73	-----+--	0
3797	KIF3C	1.59	-2.14	-16.49	-----?--	0
378938	MALAT1	2.12	5.18	10.53	+++???+?	0
378805	LINC-PINT	1.12	-2.04	-10.59	---????-	0
3786	KCNQ3	1.39	-2.16	-14.75	---???--	0
3785	KCNQ2	1.73	-2.86	-11.96	----+?-+	0
3778	KCNMA1	1.97	-3.51	-12.37	----++--	0
3775	KCNK1	2.48	-3.19	-15.7	-----?--	0
3763	KCNJ6	1.98	-2.82	-17.83	-----?--	0
376267	RAB15	1.01	-1.69	-13.29	---?-+--	0
3761	KCNJ4	2.11	-3.06	-16.32	-----?--	0
3760	KCNJ3	2.08	-3.96	-15.8	---???-?	0
375704	ENHO	1.47	-2.01	-9.64	---???--	0
375057	STUM	1.09	-2.05	-13.19	----??-+	0
374986	MIGA1	1.23	-2.15	-13.86	---???--	0
374887	YJEFN3	1.35	-2.43	-15.34	---???--	0
3746	KCNC1	1.35	-2.97	-12.67	-----?--	0
3745	KCNB1	1.83	-2.99	-13.6	-----?--	0
3737	KCNA2	1.97	-2.69	-12.44	---???-?	0
3736	KCNA1	1.53	-2.48	-12.74	---??---	0
3708	ITPR1	1.59	-2.78	-13.72	-----?--	0
3706	ITPKA	1.82	-1.95	-16.04	----??--	0
3689	ITGB2	1.12	1.5	10.33	+++++?++	0
3688	ITGB1	1.05	1.55	13.73	+++++?++	0
3679	ITGA7	1.07	1.82	11.08	+++++?++	0
3654	IRAK1	1.11	1.39	16.22	+++++?++	0
3632	INPP5A	1.08	-1.63	-15	-----?--	0
36	ACADSB	1.18	-2.47	-13.29	----??--	0
358	AQP1	1.7	2.58	10.22	+++++?++	0
3556	IL1RAP	1.19	1.59	8.46	+++++?-+	0
3490	IGFBP7	1.7	1.89	15.77	+++++?++	0
348980	HCN1	3.56	-3.75	-15.72	---???-?	0
3488	IGFBP5	1.72	2.58	12.38	+++++?++	0
3487	IGFBP4	1.13	1.47	10.73	+++++?++	0
3486	IGFBP3	2.24	2.83	13.19	+++++?++	0
3485	IGFBP2	3.36	3.96	16.82	+++++?++	0
348235	SKA2	1.07	-1.74	11.91	+-+???++	0
3475	IFRD1	1.18	1.98	12.45	+++++?++	0
347	APOD	1.37	-2.77	-8.31	--------	0
345630	FBLL1	1.13	-1.64	-11.81	---????-	0
345557	PLCXD3	1.97	-2.83	-14.42	---???--	0
343990	KIAA1211L	2.03	-2.42	-13.2	---???--	0
3428	IFI16	1.47	2.47	13.83	+++++?++	0
3426	CFI	1.65	2.48	9.82	+++++-++	0
3423	IDS	1.29	-2.91	-12.4	-------+	0
3422	IDI1	1.07	-1.66	-12.68	-----?--	0
3419	IDH3A	1.09	-1.84	-15.5	-----?--	0
3417	IDH1	1.42	1.69	15.6	+++++?++	0
341	APOC1	1.3	1.79	11.64	+++++-++	0
340554	ZC3H12B	1.47	-2.13	-14.08	---???--	0
340542	BEX5	2.97	-4.72	-13.96	---???--	0
340533	NEXMIF	1.95	-3.86	-11.39	---???-?	0
340419	RSPO2	1.87	-3.2	-8.54	--????--	0
3400	ID4	1.02	1.47	10.78	+-+++++?	0
339983	NAT8L	1.1	-1.37	-12.88	---???--	0
3399	ID3	2.03	2.74	15.19	+++++?++	0
338811	TAFA2	3.14	-3.93	-15.15	---???-?	0
338758	ATP2B1-AS1	1.27	-1.54	-12.33	---????-	0
3381	IBSP	1.55	2.82	9.78	+++++?++	0
3371	TNC	3	3.65	17.05	+++++?++	0
3358	HTR2C	1.96	-3.14	-17.53	---??--?	0
3356	HTR2A	2.63	-3.73	-17.15	--------	0
3339	HSPG2	1.24	1.99	11.02	++++??+?	0
333	APLP1	1.47	-2.26	-11.38	--------	0
332	BIRC5	1.63	2.22	12.2	+++?+?+?	0
3315	HSPB1	1.19	1.66	13.66	+++++?++	0
3310	HSPA6	1.23	2.31	9.63	+++++-+?	0
3280	HES1	1.02	1.46	10.51	+++++?++	0
3251	HPRT1	1.45	-2.69	-13.28	-----?--	0
3223	HOXC6	1.22	1.77	10.04	+++++?++	0
321	APBA2	1.16	-1.59	-12.15	-----?--	0
3208	HPCA	1.58	-2.22	-15.4	----??-?	0
320	APBA1	1.46	-1.97	-13.94	-+--??-?	0
317649	EIF4E3	1.51	-2.27	-14.75	---???--	0
3162	HMOX1	1.44	2.48	10.02	++++++++	0
3150	HMGN1	1.18	1.67	14.51	+++++?++	0
3148	HMGB2	1.68	2.35	15.55	+++++?++	0
3135	HLA-G	1.02	1.43	13.8	+++++?+?	0
3134	HLA-F	1.05	1.53	14.15	+++++?++	0
3131	HLF	1.95	-3.89	-13.6	--------	0
3122	HLA-DRA	1.46	1.82	11.98	+++++?++	0
3115	HLA-DPB1	1.23	1.59	11.06	+++++?++	0
3113	HLA-DPA1	1.2	1.58	8.46	+++++-++	0
3108	HLA-DMA	1.32	1.6	11.94	+++++?++	0
3107	HLA-C	1.16	1.36	14.75	+++?+?++	0
3106	HLA-B	1.57	1.82	14.7	+++?+?++	0
3105	HLA-A	1.6	2.48	16.09	+++++?++	0
3099	HK2	1.17	2.43	10.83	+-+++?++	0
3097	HIVEP2	1.03	-1.71	-13.72	-----?--	0
3091	HIF1A	1.28	1.98	15.3	+++++?++	0
30845	EHD3	1.61	-2.06	-15.4	---?-?--	0
30819	KCNIP2	1.2	-1.39	-11.71	---???-?	0
30815	ST6GALNAC6	1.13	-2.09	-13.22	---???--	0
308	ANXA5	1.37	1.72	16.33	+++++?++	0
3070	HELLS	1.06	1.68	11.3	+++?+?++	0
306	ANXA3	1.32	-3.17	-8.6	---?-?-?	0
304	ANXA2P2	1.46	3.42	11.53	+++?+?+-	0
3037	HAS2	1.25	1.69	10.34	++++?+++	0
302	ANXA2	2.22	3.54	15.88	++++++++	0
301	ANXA1	2.38	3.33	14.25	++++++++	0
30061	SLC40A1	1.63	2	10.79	+++???++	0
29993	PACSIN1	3.24	-4.03	-14.96	---???--	0
29953	TRHDE	3.41	-4.14	-15.93	---???-?	0
29944	PNMA3	1.75	-2.32	-15.48	---???--	0
29940	DSE	1.24	1.68	12.43	+++?+?++	0
29927	SEC61A1	1.47	2.84	16.31	+++?+?++	0
29923	HILPDA	1.63	2.01	11.37	+-+?+?++	0
2990	GUSB	1.13	1.52	14.27	+++++?++	0
2983	GUCY1B1	1.76	-3.05	-15.57	-----?--	0
2982	GUCY1A1	1.55	-2.8	-13.17	-----?--	0
29789	OLA1	1.3	-2.79	-14.87	---?+?--	0
29767	TMOD2	1.92	-2.42	-14.28	---???--	0
2917	GRM7	1.34	-2.36	-16.32	---?-?-?	0
2915	GRM5	2.52	-3.64	-14.82	-----?-?	0
2913	GRM3	3	-3.91	-15.73	-----?--	0
29128	UHRF1	2.5	3.13	16.01	+++???++	0
29118	DDX25	1.17	-2.14	-13.75	---?-?--	0
29114	TAGLN3	2.38	-3.12	-15.87	-----?--	0
2911	GRM1	1.87	-2.83	-15.86	-----?-?	0
29106	SCG3	1.44	-2.59	-9.32	---?-?--	0
291	SLC25A4	1.08	-2.93	-13.53	--------	0
29097	CNIH4	1.44	1.9	14.54	+-+?+?++	0
29091	STXBP6	2.3	-3.73	-13.16	---?----	0
29078	NDUFAF4	1.39	-2.82	-12.23	---?+?-+	0
2904	GRIN2B	1.13	-2.47	-16.08	---?---?	0
2903	GRIN2A	2.59	-3.59	-16.84	----??--	0
2902	GRIN1	1.54	-3.53	-15.05	-+--+?--	0
29015	SLC43A3	1.18	1.94	13.13	+++?+?++	0
29	ABR	1.01	-1.33	-14.25	-----?--	0
2896	GRN	1.04	2.13	13.42	+++++?++	0
28959	TMEM176B	1.34	2.07	9.56	+++?+?++	0
28951	TRIB2	1.25	2.2	9.72	+++++?++	0
2893	GRIA4	1.94	-2.71	-11.41	---???--	0
2891	GRIA2	1.91	-2.72	-10.46	-----?--	0
2882	GPX7	1.23	1.49	14.9	+++++?++	0
288	ANK3	2.21	-3.38	-18.47	-----?--	0
2878	GPX3	1.07	1.42	8.53	+++++?++	0
286499	FAM133A	1.31	-2.17	-11.46	---???--	0
286411	LINC00632	1.41	-2.05	-10.75	-+-???--	0
286205	SCAI	1.68	-2.44	-14.52	----??-?	0
286097	MICU3	1.77	-2.38	-14.18	---???--	0
286002	SLC26A4-AS1	2.19	-3.64	-17.81	---????-	0
285800	PRR18	1.98	-2.74	-11.62	---???--	0
285780	LY86-AS1	1.72	-3.17	-16.61	---?????	0
285671	RNF180	1.23	2.17	8.76	+++???++	0
285590	SH3PXD2B	1.09	1.37	12.84	+++???++	0
285550	FAM200B	1.11	-1.82	-11.56	---???--	0
285533	RNF175	1.76	-2.96	-12.76	---???--	0
285381	DPH3	1.17	1.51	11.18	+-+???++	0
285368	PRRT3	1.35	-2.42	-15.2	---???--	0
285175	UNC80	2	-2.44	-12.31	---???-?	0
285172	FAM126B	1.52	-2.49	-16.01	---???--	0
28513	CDH19	1.15	-2.64	-8.38	-------?	0
28512	NKIRAS1	1.48	-2.48	-15.39	---???--	0
285	ANGPT2	1.8	3.31	13.24	++++++++	0
2849	GPR26	1.2	-2.35	-15.6	---?-?-?	0
284677	SNHG28	1.08	-1.73	-13.64	---???-?	0
284615	ANKRD34A	1.25	-1.49	-16.97	---???--	0
284611	FAM102B	1.1	-1.77	-13.8	---???--	0
2845	GPR22	2.08	-3.11	-16.4	---?-?-?	0
284424	MIR7-3HG	1.88	-2.32	-17.5	---???--	0
284252	KCTD1	1.11	-2.09	-14.3	---???--	0
284161	GDPD1	1.05	-2.47	-9.65	---???--	0
283999	TMEM235	2.25	-2.63	-11.29	---???-?	0
283638	CEP170B	1.07	-1.8	-13.62	-----?-?	0
283576	ZDHHC22	1.13	-1.83	-10.26	---???--	0
283554	GPR137C	1.19	-1.66	-11.07	---???--	0
283507	SUGT1P3	1.35	-2.09	-8.43	--??????	0
283455	KSR2	2.17	-3.24	-15.05	---???--	0
283431	GAS2L3	1.68	2.25	13.33	+++???++	0
283267	LINC00294	1.19	-1.28	-14.75	---????-	0
283209	PGM2L1	1.52	-2.22	-12.47	---???--	0
283078	MKX	1.53	-2.35	-12.63	---???-?	0
2830	GPR6	1.18	-2.21	-16.38	----??-?	0
282973	JAKMIP3	1.74	-2.21	-12.67	---???--	0
2823	GPM6A	1.3	-2.45	-14.47	----+?--	0
2805	GOT1	1.88	-2.46	-16.74	-----?--	0
2799	GNS	1.18	1.68	13.69	+++++?++	0
2787	GNG5	1.29	1.52	16.62	+++++?++	0
2785	GNG3	2.67	-3.69	-15.68	---?-?--	0
2781	GNAZ	1.05	-1.55	-14	-----?--	0
2778	GNAS	1.06	2.26	-11.03	-+------	0
2775	GNAO1	2.19	-2.79	-16.4	-----?--	0
2774	GNAL	1.53	-3.23	-15.68	---?----	0
2773	GNAI3	1.01	1.55	13.7	+++++-++	0
2770	GNAI1	1.87	-2.89	-11.63	-----?--	0
2746	GLUD1	1.15	-1.56	-13.3	-----?--	0
27445	PCLO	2.67	-4.13	-18.55	-----?--	0
2744	GLS	2.06	-3.33	-13.23	-+---?+?	0
27439	TMEM121B	1.04	-1.21	-14.51	---???--	0
2743	GLRB	1.86	-2.77	-15.96	-----?--	0
274	BIN1	1.38	-1.94	-11.84	-----?--	0
27319	BHLHE22	2	-2.95	-14.37	---???--	0
273	AMPH	2.31	-3.84	-14.77	-----?--	0
27295	PDLIM3	1.19	1.55	11.41	+++++?++	0
27289	RND1	1.17	-2.1	-14.53	----??--	0
27286	SRPX2	1.27	2.98	10.2	+++++?+?	0
27165	GLS2	1.47	-2.31	-14.34	----??--	0
27164	SALL3	1.01	1.45	9.12	+++???++	0
27122	DKK3	1.13	-4.37	-9.15	-----+--	0
27087	B3GAT1	1.35	-1.79	-11.98	---?-?--	0
27086	FOXP1	1.15	-1.95	-14.26	---???--	0
27069	GHITM	1.08	-1.53	-16.37	-----?--	0
27020	NPTN	1.11	-1.53	-14.14	-----?--	0
27012	KCNV1	2.33	-2.58	-17.91	---???-?	0
26999	CYFIP2	1.61	-2.22	-15.16	-----?--	0
26960	NBEA	1.63	-2.37	-14.31	---?-?--	0
2670	GFAP	1.54	3.43	11.3	+++--?+-	0
2669	GEM	1.32	2.27	8.87	+++++?++	0
266812	NAP1L5	1.94	-2.93	-13.8	---???--	0
266722	HS6ST3	2.7	-3.14	-16.76	---???-?	0
26585	GREM1	1.36	-2.51	-9.16	-----?--	0
26577	PCOLCE2	1.26	2	8.64	+++???++	0
26524	LATS2	1.12	1.5	11.4	+++???++	0
26509	MYOF	1.56	2.23	13.17	+++++?++	0
26507	CNNM1	1.06	-1.44	-14.32	---?-?-?	0
26472	PPP1R14B	1.35	1.52	14.67	+++?+?++	0
26471	NUPR1	1.11	1.59	11.46	+++++?++	0
26470	SEZ6L2	1.06	-1.42	-13.84	---???--	0
26468	LHX6	1.2	-1.82	-16.17	---?-?--	0
2635	GBP3	1.94	2.47	10.43	+++???+?	0
2634	GBP2	2	2.76	13.87	+++++?++	0
2633	GBP1	2.1	3.22	14.06	+++++?++	0
2632	GBE1	1.39	1.8	13.91	+++++?++	0
26289	AK5	3.62	-4.87	-15.6	---?-?--	0
26271	FBXO5	1.43	1.71	12.89	+++???++	0
26249	KLHL3	1.56	-1.92	-15.08	---?-?--	0
26240	FAM50B	1.17	-2.58	-10.63	----??--	0
26232	FBXO2	1.83	-2.69	-12.45	---?-?--	0
26220	DGCR5	1.16	-1.64	-14.93	----???-	0
2619	GAS1	1.43	3.07	10.37	+++++?++	0
2618	GART	1.02	2.81	12.26	+++++-++	0
261729	STEAP2	1.88	-3.1	-11.87	---???--	0
26157	GIMAP2	1.04	1.44	10.27	+++???+?	0
26137	ZBTB20	1.15	2.72	12.74	+++++-++	0
26059	ERC2	2.52	-3.66	-16.94	-----?--	0
26052	DNM3	2.49	-3.76	-12.44	-----?--	0
26051	PPP1R16B	2.71	-3.49	-15.45	-----?--	0
26050	SLITRK5	1.84	-2.2	-14.05	----??--	0
26049	FAM169A	1.19	-2.22	-11.47	-----?-?	0
26047	CNTNAP2	2.11	-3.61	-16.71	-----?--	0
26045	LRRTM2	1.06	-1.6	-9.55	-----?--	0
26038	CHD5	2.14	-3.47	-18.02	-----?--	0
26034	IPCEF1	2.27	-3.49	-16.67	-----?--	0
26033	ATRNL1	1.87	-3	-15.85	-----?--	0
260293	CYP4X1	2.97	-4.03	-16.93	---???--	0
25999	CLIP3	1.04	-1.54	-14.47	-+---?--	0
25994	HIGD1A	1.06	-2.5	-10.98	---?-?-+	0
25977	NECAP1	1.29	-2.12	-16.6	-----?--	0
25937	WWTR1	1.86	2.41	14.57	+++++?+?	0
25932	CLIC4	1.3	2.58	13.69	+++++?++	0
25928	SOSTDC1	1.23	-2.05	-12.97	---???--	0
25927	CNRIP1	1.31	-1.99	-12.05	---???--	0
259266	ASPM	1.82	2.36	11.73	+++?+?+?	0
25925	ZNF521	1.05	1.51	10.08	+++???++	0
25924	MYRIP	1.98	-3.44	-16.26	-----?--	0
259232	NALCN	1.21	-2.12	-11.56	---???-?	0
259217	HSPA12A	2.24	-3.23	-15.78	-----?--	0
25878	MXRA5	1.2	1.84	9.36	++++++++	0
25874	MPC2	1.1	-2.89	-12.9	----+?-+	0
25854	FAM149A	1.06	-2.1	-11.7	-----?--	0
25849	PARM1	1.48	-3.38	-12.09	-----+--	0
25837	RAB26	1.59	-2.06	-16.08	---?-?--	0
25830	SULT4A1	2.24	-3.37	-11.69	----?+--	0
25827	FBXL2	1.3	-2.06	-14.09	----??--	0
25825	BACE2	1.02	1.65	11.03	+++?+?++	0
25818	KLK5	1.01	-2.17	-8.37	--????-?	0
25817	TAFA5	1.47	-2.33	-10.56	---???--	0
258010	SVIP	2.3	-3.91	-13.58	---???-?	0
25798	BRI3	1.16	1.65	14.25	+++???++	0
25791	NGEF	1.76	-2.58	-14.59	---???--	0
25789	TMEM59L	1.33	-1.47	-15.1	---???--	0
25769	SLC24A2	1.71	-3.46	-12.03	---?-?--	0
25758	KIAA1549L	2.13	-3.32	-15.31	---?+?--	0
2572	GAD2	2.11	-3.01	-16.91	-----?--	0
257194	NEGR1	2.14	-2.79	-15.93	---???-?	0
2571	GAD1	2.14	-3.03	-11.42	-----?--	0
257068	PLCXD2	2.41	-4	-13.05	---???-?	0
257019	FRMD3	1.06	1.42	9.21	+++???++	0
256714	MAP7D2	2.37	-3.23	-15.25	---???--	0
2566	GABRG2	2.68	-4.3	-15.61	-----?--	0
256586	LYSMD2	1.05	-2.37	-12.34	---???--	0
256536	TCERG1L	1.83	-2.14	-15.51	---???-?	0
2565	GABRG1	2.53	-3.71	-13.48	---???--	0
256472	TMEM151A	1.82	-2.39	-12.71	-?-???--	0
2563	GABRD	1.67	-3.37	-14.58	----+?--	0
2562	GABRB3	2.42	-3.68	-15.56	-----?--	0
256130	TMEM196	1.87	-2.34	-8.94	--????-?	0
2561	GABRB2	2.36	-4.12	-12.49	----??-+	0
2560	GABRB1	2.08	-2.89	-12.44	-----?--	0
2558	GABRA5	2.95	-4.57	-18.4	----??-?	0
2557	GABRA4	1.92	-3.79	-15.21	---???-?	0
2555	GABRA2	2.01	-2.97	-18.24	-----?--	0
2554	GABRA1	2.54	-3.9	-14.73	-----?-+	0
255031	LINC00957	1.02	-2.06	-13.04	---????-	0
2550	GABBR1	1.55	-2.75	-11.96	-----+--	0
254778	VXN	1.52	-2.14	-10.9	---???--	0
254531	LPCAT4	1.12	-1.44	-15.93	----??--	0
253982	ASPHD1	1.65	-2.71	-14.46	-----?--	0
253559	CADM2	2.21	-3.8	-11.39	---???--	0
253152	EPHX4	1.83	-2.62	-14.95	---???--	0
252995	FNDC5	1.24	-2.09	-12.02	---???--	0
246330	PELI3	1.15	-1.5	-13.87	---???--	0
24147	FJX1	1.16	1.43	9.83	+++?+?++	0
24141	LAMP5	1.57	-2.38	-11.85	---?+?--	0
24137	KIF4A	1.53	1.99	12.65	+++?+?+?	0
23732	FRRS1L	2.56	-3.82	-14.05	-----?-?	0
23710	GABARAPL1	1.68	-2.72	-15.86	-----?--	0
23683	PRKD3	1.13	1.76	16.2	+++++?++	0
23671	TMEFF2	1.93	-2.23	-17.49	---???--	0
23658	LSM5	1.14	1.66	13.9	+-++++++	0
23648	SSBP3	1.25	-1.73	-14.6	---?-?--	0
23643	LY96	1.48	2.09	11.09	+++++?++	0
23641	LDOC1	1.5	-2.31	-12.65	-----?--	0
23620	NTSR2	1.59	-2.29	-11.8	-----?--	0
23601	CLEC5A	1.2	1.54	9.27	+++?+?+?	0
23554	TSPAN12	1.54	1.95	11.33	+++?+?++	0
23551	RASD2	1.23	-1.52	-14.06	---???--	0
23542	MAPK8IP2	1.33	-2.18	-14.72	-----?--	0
23531	MMD	1.26	-2.64	-15.16	----+?--	0
23518	R3HDM1	1.07	-1.39	-16.51	-----?--	0
23516	SLC39A14	1.27	1.71	11.26	+++++?++	0
23508	TTC9	1.91	-3.41	-15.44	-----?-?	0
23507	LRRC8B	1.97	-3.56	-17.07	-----?--	0
23504	RIMBP2	2.48	-3.06	-15.78	-----?-?	0
23492	CBX7	1.51	-2.08	-11.5	-----+--	0
23480	SEC61G	1.7	3.25	12.09	+++++?++	0
23467	NPTXR	1.78	-4.01	-15.38	-----?--	0
23466	CBX6	1.28	-2.32	-16.06	-----?--	0
23452	ANGPTL2	1.15	1.62	11.51	+++++?++	0
23426	GRIP1	1.3	-2.19	-12.46	---???-?	0
23421	ITGB3BP	1.06	1.65	13.24	+-+++?+?	0
23416	KCNH3	1.05	-1.28	-14.96	---???-?	0
23413	NCS1	2.03	-2.6	-16.14	---???--	0
23392	ECPAS	1.16	-1.39	-13.94	-+---?--	0
23387	SIK3	1.26	-1.87	-12.61	-+---?--	0
23368	PPP1R13B	1.11	-1.62	-16.2	-----?--	0
23365	ARHGEF12	1.01	-2.08	-14.35	----+?--	0
23362	PSD3	1.8	-2.39	-15.66	-----?--	0
23359	FAM189A1	1.54	-1.74	-16.49	---???--	0
2335	FN1	2.68	3.49	14.51	+++++?+?	0
23349	PHF24	1.75	-3.06	-15.06	-----+-?	0
23348	DOCK9	1.59	-2.61	-11.48	-----+--	0
23345	SYNE1	1.67	-3.58	-15.89	-----?-?	0
23335	WDR7	1.36	-2.2	-16.83	-----?--	0
23333	DPY19L1	1.17	1.55	11.48	+++++?++	0
23329	TBC1D30	1.03	-2.76	-12.13	---?--+?	0
23327	NEDD4L	1.25	-1.87	-13.4	----+?--	0
23321	TRIM2	1.12	-1.42	-11.36	-----?--	0
23316	CUX2	3.1	-3.68	-15.57	---???--	0
23313	KIAA0930	1.12	-1.88	-14.19	---?----	0
23306	NEMP1	1.17	1.67	14.55	+++++?++	0
23305	ACSL6	1.31	-2.94	-12.8	---?-?--	0
23287	AGTPBP1	1.13	-2.15	-15.54	-----?--	0
23285	KIAA1107	2.48	-3.03	-17.07	-----?--	0
23281	MTUS2	1.02	-2.28	-14.38	----??-?	0
23279	NUP160	1.26	2.01	15.26	++++??++	0
23270	TSPYL4	1.51	-2.49	-16.12	-----?--	0
23261	CAMTA1	2.19	-3.2	-14.82	-----?--	0
23259	DDHD2	1.28	-1.9	-14.06	-----?--	0
23242	COBL	1.45	-1.9	-9.22	-----?--	0
23236	PLCB1	1.43	-2.87	-12.67	--------	0
23229	ARHGEF9	1.31	-1.76	-14.97	-----?--	0
23224	SYNE2	1.02	1.66	12.28	+++++?++	0
23217	ZFR2	1.31	-2.33	-9.59	---???--	0
23176	SEPTIN8	1.8	-2.54	-13.21	---+-?-?	0
23171	GPD1L	1.01	-1.75	-12.38	-----?--	0
23166	STAB1	1.43	2.41	12.2	+++++?++	0
2316	FLNA	1.53	2.83	14.62	++++++++	0
23157	SEPTIN6	1.05	-2.44	-10.42	---+--+-	0
23154	NCDN	1.84	-3.28	-15.05	-----?--	0
23137	SMC5	1.1	1.63	13.13	+++++?+?	0
23136	EPB41L3	1.87	-2.63	-10.48	-----+--	0
23125	CAMTA2	1.06	-1.53	-15.68	-----?-?	0
23122	CLASP2	1.55	-1.76	-13.28	-----?--	0
23109	DDN	2.76	-3.99	-17.52	-----?--	0
23108	RAP1GAP2	1.81	-2.79	-15.59	-----?--	0
23096	IQSEC2	1	-1.45	-14.41	---???--	0
23095	KIF1B	1.27	1.71	8.64	+++--?--	0
23077	MYCBP2	1.28	-1.47	-15.71	-----?--	0
23072	HECW1	1.57	-3.58	-15.46	-----?--	0
23057	NMNAT2	2.35	-2.81	-14.74	----??--	0
2305	FOXM1	1.12	1.62	12.06	+++++++?	0
23047	PDS5B	1.09	-2.3	-14.96	-----?--	0
23040	MYT1L	2.88	-3.79	-16.3	-----?--	0
23031	MAST3	2.05	-2.61	-16.71	-----?--	0
23025	UNC13A	1.34	-1.95	-16.1	----??--	0
23022	PALLD	1.32	1.89	15.32	+++++?++	0
23017	FAIM2	1.52	-2.84	-15.49	-----?--	0
23007	PLCH1	1	-1.54	-10.5	-----+--	0
230	ALDOC	1.42	-1.75	-10.44	-----?--	0
22999	RIMS1	2.83	-4.32	-15.76	---???-?	0
22998	LIMCH1	1.16	-1.69	-11.13	-----?--	0
22987	SV2C	1.14	-2.47	-13.41	---?-?-?	0
22986	SORCS3	1.01	-1.66	-9.45	----??--	0
22983	MAST1	1.12	-1.64	-15.49	----??--	0
22974	TPX2	1.77	2.21	13.5	++++??++	0
2297	FOXD1	1.38	1.93	13.28	+++++?++	0
22941	SHANK2	2.21	-3.28	-16.81	-----?-?	0
22927	HABP4	1.05	-2.02	-15.71	-----?--	0
22924	MAPRE3	1.31	-2.02	-15.08	----??--	0
22918	CD93	1.91	2.99	11.04	+++?+-++	0
22911	WDR47	1.4	-1.96	-16.48	-----?--	0
22903	BTBD3	1.24	-1.73	-11.06	-----?--	0
22895	RPH3A	1.65	-2.34	-11.4	-----?--	0
22891	ZNF365	2.68	-3.19	-15.34	-----?--	0
22876	INPP5F	1.93	-3.31	-17.3	--------	0
22875	ENPP4	1.39	-1.86	-9.66	-----?--	0
22874	PLEKHA6	1.55	-2.26	-13.18	----??--	0
22866	CNKSR2	2.13	-3.78	-16.79	----??--	0
22849	CPEB3	2.51	-4.95	-15.96	----??--	0
22848	AAK1	1.91	-3.87	-16.59	---?----	0
22843	PPM1E	1.2	-2.57	-11.15	----??--	0
22841	RAB11FIP2	1.19	-1.77	-15.35	-----?--	0
22822	PHLDA1	1.56	2.61	12.44	++++++++	0
2281	FKBP1B	1.32	-3.54	-12.34	----+?--	0
22802	CLCA4	1.79	-2.5	-9.67	---?-?-?	0
22795	NID2	1.38	2.39	9.43	+++++?+?	0
2262	GPC5	1.7	-3.1	-10.63	-----?--	0
2259	FGF14	1.44	-3.06	-12.85	---???--	0
2258	FGF13	2.46	-3.98	-13.28	-----?-?	0
2257	FGF12	1.85	-5.17	-12.71	----++--	0
2254	FGF9	1.4	-2.29	-11.56	-----?--	0
222865	TMEM130	3.26	-3.9	-14.08	---???-?	0
222236	NAPEPLD	1.15	-1.91	-10.91	---???--	0
222166	MTURN	2.06	-2.84	-11.19	---???--	0
222008	VSTM2A	2.76	-4.33	-11.81	---???-?	0
221710	SMIM13	1.08	-1.71	-13.84	---???--	0
2217	FCGRT	1.01	1.36	13.85	+++++?++	0
221692	PHACTR1	1.51	-2.74	-14.14	---?-?--	0
221662	RBM24	1.35	-2.44	-12.23	---???--	0
221424	LRRC73	1.08	-1.53	-16.25	---???--	0
221336	BEND6	1.59	-2.79	-12.36	---???--	0
221294	NT5DC1	1.2	-1.69	-9.07	---???--	0
2212	FCGR2A	1.2	1.44	11.71	+++++?++	0
221074	SLC39A12	2.07	-2.71	-9.64	---???--	0
221061	FAM171A1	1.23	-1.58	-12.25	-----?--	0
221002	RASGEF1A	2.94	-4	-12.51	---???-?	0
220965	FAM13C	1.73	-2.77	-12.85	---???--	0
2207	FCER1G	1.43	1.91	12.46	+++++?++	0
220202	ATOH7	1.2	-1.79	-9.61	--????-?	0
2202	EFEMP1	1.68	2.26	11.54	+++++?++	0
220164	DOK6	2.57	-3.7	-16.89	---???--	0
220108	FAM124A	1.26	-1.5	-10.21	---???-?	0
219771	CCNY	1.3	-1.87	-16.94	---???--	0
219749	ZNF25	1.33	-1.8	-14.1	---???--	0
219738	FAM241B	1.43	-2.59	-15.16	---???--	0
219736	STOX1	1.41	-2.22	-12.35	---???--	0
219539	YPEL4	1.89	-2.57	-13.75	---???--	0
219285	SAMD9L	1.23	1.7	11.8	+++???++	0
2185	PTK2B	1.13	-1.97	-11.52	----??--	0
2177	FANCD2	1.04	1.37	10.82	+++???++	0
2170	FABP3	1.18	-2.93	-12.34	---?-+-+	0
2149	F2R	2.25	3.09	14.87	++++??++	0
2146	EZH2	1.79	2.45	10.82	+++++-++	0
2123	EVI2A	1.62	-3.16	-8.52	-----?--	0
2115	ETV1	1.33	2.55	8.63	+++++-+?	0
2113	ETS1	1.47	1.96	11.75	+++???++	0
2066	ERBB4	1.73	-2.79	-11.59	-----?-?	0
2065	ERBB3	1.51	-2.32	-8.82	-----?--	0
2060	EPS15	1.52	-2.05	-15.1	-----?--	0
2051	EPHB6	1.82	-2.3	-15.38	-----?--	0
2045	EPHA7	1.44	-2.08	-11.89	---???-?	0
2044	EPHA5	1.14	-1.68	-13.7	----??-?	0
2043	EPHA4	1.12	-1.9	-10.82	-----?--	0
2039	DMTN	1.41	-2.51	-14.35	--------	0
203859	ANO5	1.5	-2.67	-10.81	---???-?	0
2036	EPB41L1	2.28	-3.48	-15.35	-----?--	0
203197	TMEM268	1.18	-2.53	-13.41	---?-?--	0
203190	LGI3	1.65	-2.34	-12.38	---???--	0
2028	ENPEP	1.66	3.19	10.99	++++??++	0
2026	ENO2	1.13	-1.86	-11.31	-----?--	0
202559	KHDRBS2	1.05	-2.05	-14.47	---???-?	0
2014	EMP3	2	2.49	13.71	+++++?++	0
201229	LYRM9	1.19	-2.17	-14.77	-----?--	0
2012	EMP1	2.21	3	14.8	+++++?++	0
2006	ELN	1.06	1.55	12.43	+?++??++	0
200407	CREG2	2.91	-3.8	-15.67	---???--	0
20	ABCA2	1.14	-1.74	-10.39	-+---?--	0
2	A2M	1.3	1.74	11.2	+++?+?++	0
1996	ELAVL4	1.68	-2.85	-10.76	-----?-+	0
1995	ELAVL3	1.22	-1.79	-10.29	----??--	0
1994	ELAVL1	1.4	-2.25	9.8	+-+?+-+-	0
1993	ELAVL2	2.43	-4.53	-12.9	----??-?	0
1978	EIF4EBP1	1.07	2.27	13.07	+++++?++	0
1977	EIF4E	1.42	-2.3	-14.83	-----?-+	0
196527	ANO6	1.57	1.84	15.38	+++???++	0
196500	PIANP	1.09	-1.37	-12.69	---???--	0
196410	METTL7B	2.03	2.42	12.07	+++???++	0
1961	EGR4	1.24	-2.96	-10.35	---?-+-?	0
196047	EMX2OS	1.29	-1.76	-11.55	---????-	0
1960	EGR3	1.31	-2.19	-10.81	-----?--	0
195828	ZNF367	1.55	1.97	11.82	+++???+?	0
195814	SDR16C5	1.42	-2.84	-15.67	---???--	0
1956	EGFR	2.47	4.92	11.19	+++++?++	0
1946	EFNA5	1.32	-2.21	-10.42	----??-?	0
1936	EEF1D	1.09	-3.44	14.17	+-+++?++	0
192683	SCAMP5	1.26	-1.63	-15.96	-----?--	0
192668	CYS1	1.4	-1.89	-13.38	---???-?	0
1917	EEF1A2	1.62	-2.16	-12.45	-----?--	0
1909	EDNRA	1.54	2.39	10.69	+++++-++	0
1903	S1PR3	1.54	2.5	12.41	+++???++	0
19	ABCA1	1.3	2.05	13.76	+++++-++	0
1894	ECT2	1.13	1.68	10.56	+++?+?++	0
1848	DUSP6	1.46	2.24	10.05	+++++?++	0
1842	ECM2	1.32	2.02	11.58	+++++?++	0
1837	DTNA	1.06	2.25	9.14	+++-++-+	0
1827	RCAN1	1.07	1.38	9.76	+++++?++	0
1821	DRP2	1.41	-1.5	-12.76	---???-?	0
182	JAG1	1.83	3.15	13.45	+++++?++	0
1812	DRD1	1.05	-1.55	-15.04	---???+?	0
1809	DPYSL3	1.27	1.96	13.86	+++++?++	0
1806	DPYD	1.63	2.11	11.54	+++++?++	0
1795	DOCK3	1.91	-2.51	-15.37	-----?--	0
1780	DYNC1I1	2.28	-3.14	-14.49	-----?--	0
1759	DNM1	2.36	-3.72	-14.86	-----?--	0
1745	DLX1	1.67	-2.92	-10.06	---???--	0
1742	DLG4	1.71	-2.55	-16.44	----??--	0
1740	DLG2	2.15	-3.03	-17.19	-----?--	0
1734	DIO2	1.12	-1.74	-10.99	-----?--	0
1718	DHCR24	1.39	-2.29	-10.83	-----?--	0
170954	PPP1R18	1.19	1.29	13.64	+++???++	0
170850	KCNG3	1.37	-2.02	-17.1	---???-?	0
170302	ARX	1.1	-1.47	-8.5	---???--	0
170261	ZCCHC12	2.1	-2.8	-16.96	---???--	0
169792	GLIS3	1.65	2.38	13.24	+++???++	0
167153	TENT2	1.12	3.11	9.92	+++???+-	0
166752	FREM3	1.49	-1.78	-12.28	---?????	0
165215	FAM171B	1.19	-2.12	-10.18	---???--	0
165	AEBP1	1.44	2.17	10.75	+++++-++	0
164832	LONRF2	1.54	-2.11	-12.52	---???--	0
1647	GADD45A	1.24	2.12	10.75	+++++?++	0
1646	AKR1C2	1.2	-2.09	-8.63	---?-?--	0
1645	AKR1C1	1.15	-1.82	-8.96	---?-?-?	0
163882	CNST	1.11	-1.3	-14.27	---???--	0
163404	PLPPR5	1.91	-3.04	-13.31	---???--	0
163255	ZNF540	1.88	-2.55	-15.28	---???--	0
1622	DBI	1.02	1.66	12.96	+++++?++	0
162073	ITPRIPL2	1.16	1.62	12.45	+++???++	0
1620	BRINP1	2.06	-2.44	-14.27	-----?--	0
161725	OTUD7A	1.24	-2.35	-12.15	---???-?	0
1607	DGKB	1.49	-2.51	-13.24	----+?--	0
1601	DAB2	1.29	2.25	11.46	+++++?++	0
1600	DAB1	1.54	-2.26	-10.92	---???-?	0
158696	LINC00889	1.24	-2.21	-8.58	--?????-	0
158038	LINGO2	2.29	-3.05	-18.25	---???--	0
157567	ANKRD46	1.17	-1.88	-12.88	-----?--	0
157506	RDH10	2.11	2.77	11.82	+++???++	0
157	GRK3	1.71	-2.93	-13.74	---?-?-?	0
154761	LOC154761	1.19	1.62	9.62	+++???+?	0
154661	RUNDC3B	1.83	-3.17	-15.63	-----?--	0
154215	NKAIN2	2.09	-3.13	-14.2	---???--	0
153364	MBLAC2	1.27	-2.07	-16.12	---???--	0
153	ADRB1	2.33	-3.07	-12.02	---???-?	0
152926	PPM1K	1.22	-1.63	-11.14	---???--	0
152789	JAKMIP1	2.04	-3.45	-13.94	----??-?	0
152330	CNTN4	2.76	-3.72	-17.25	---???-?	0
152137	CCDC50	1.11	1.33	14.13	+++???++	0
152007	GLIPR2	1.16	1.6	12.6	+++???++	0
1520	CTSS	1.23	1.79	9.94	+++?+?++	0
151887	CCDC80	2.24	2.41	14.42	+++???+?	0
151742	PPM1L	1.38	-2.2	-11.4	---???-?	0
151636	DTX3L	1.58	2.08	14.17	+++???+?	0
151556	GPR155	1.79	-2.93	-9.94	---???-?	0
151473	SLC16A14	1.33	-2.66	-9.89	---???--	0
151126	ZNF385B	2.21	-3.16	-15.53	---???--	0
150726	FBXO41	1.53	-1.83	-16.1	---?-?--	0
150622	SILC1	1.45	-2.18	-10.99	---????-	0
150209	AIFM3	1.47	-2.21	-14.11	---???--	0
1496	CTNNA2	1.32	-2.66	-9.28	----+?--	0
1490	CCN2	1.2	2.49	8.95	+++++?++	0
148808	MFSD4A	2.57	-3.86	-16.99	---???--	0
148641	SLC35F3	2.17	-3.32	-16.72	---???--	0
148534	TMEM56	2.59	-3.55	-14	---???-?	0
148423	C1orf52	1.08	-2.1	-13.82	---???--	0
148014	TTC9B	1.83	-2.41	-15.43	---???-?	0
147906	DACT3	1.35	-1.5	-16.43	---???--	0
147694	ZNF548	1.04	2.15	11.72	+++???++	0
147670	SMIM17	2.66	-3.45	-14.9	---?????	0
1475	CSTA	1.1	1.93	11.3	+++++?++	0
147463	ANKRD29	1.45	-3.03	-12.38	---???--	0
147381	CBLN2	2.39	-2.8	-13.84	---???-?	0
146956	EME1	1.26	-3.02	11.89	+-+???++	0
146760	RTN4RL1	1.54	-2.08	-16.39	---???--	0
146713	RBFOX3	3.13	-3.8	-16.04	---???-?	0
1466	CSRP2	2.02	2.64	15.7	+++++?++	0
146330	FBXL16	2.45	-3.15	-15.38	---???--	0
146223	CMTM4	1.34	-2.01	-13.78	---???--	0
146206	CARMIL2	1.33	-1.7	-13.54	---???-?	0
1462	VCAN	1.59	2.91	13.68	+++++?++	0
146057	TTBK2	1.12	-2.15	-13.99	-----?-?	0
145773	FAM81A	1.66	-2.68	-14.97	---???--	0
145581	LRFN5	2.68	-3.55	-16.21	---???--	0
145567	TTC7B	1.14	-1.57	-15.3	---???--	0
144455	E2F7	1.87	2.46	11.96	+++???+?	0
144453	BEST3	1.43	1.99	8.81	+++???+?	0
144423	GLT1D1	1.7	-1.96	-16.32	---???-?	0
144165	PRICKLE1	1.5	-1.98	-11.62	---???--	0
143888	POGLUT3	1.41	1.67	14.45	+++???++	0
143684	FAM76B	1.13	-4.17	8.68	+-+???++	0
143458	LDLRAD3	1.23	1.67	14.09	+++???++	0
143098	MPP7	1.8	-2.88	-13.84	---???-?	0
142940	TRUB1	1.24	-1.56	-13.99	---???-?	0
1428	CRYM	2.54	-3.87	-16.67	-----?--	0
140883	ZNF280B	1.1	-2.43	-11.34	---???--	0
140803	TRPM6	1.1	-1.33	-9.73	---???-?	0
140767	NRSN1	2.52	-2.84	-15.9	---???--	0
140733	MACROD2	1.96	-3.69	-15.51	---???--	0
140707	BRI3BP	1.1	-1.86	-12.92	---???--	0
140689	CBLN4	2.33	-3.14	-14.53	---???--	0
140679	SLC32A1	1.94	-2.24	-15.94	---???-?	0
140606	SELENOM	1.04	-1.67	-8.58	---???--	0
140597	TCEAL2	1.88	-3.38	-9.56	---?-?--	0
139728	PNCK	1.3	-2.69	-14.35	-?-???--	0
1393	CRHBP	1.42	-2.02	-17.16	---?-?--	0
139221	PWWP3B	2.48	-3.9	-17.52	---???--	0
1392	CRH	1.45	-1.93	-16.78	---???-?	0
139065	SLITRK4	3.15	-3.88	-15.9	---???-?	0
138046	RALYL	2.07	-3.85	-14.4	--------	0
137970	UNC5D	2.41	-2.74	-14.18	---???-?	0
135114	HINT3	1.04	-1.33	-8.82	---???--	0
135112	NCOA7	1.55	-2.15	-13.96	---???--	0
134957	STXBP5	1.53	-3.24	-16.83	---???--	0
1349	COX7B	1.05	-3.04	-9.34	----+?++	0
134701	RIPPLY2	1.18	-1.99	-12.88	---???--	0
1346	COX7A1	1.52	-2.58	-10.81	-----?--	0
134548	SOWAHA	3.34	-4.74	-17.3	---???--	0
134353	LSM11	1.27	-2.92	-13.51	---???--	0
134265	AFAP1L1	1.22	1.76	10.26	+++???++	0
134111	UBE2QL1	2.49	-2.69	-14.48	---???-?	0
133022	TRAM1L1	1.05	-2	-8.82	---???-?	0
133	ADM	1.86	2.61	10.52	+++++?++	0
132332	TMEM155	2.98	-3.62	-17.91	---???--	0
132204	SYNPR	4.24	-5.02	-14.27	---???-?	0
131096	KCNH8	1.45	-1.85	-10.58	---???--	0
131034	CPNE4	1.33	-2.03	-8.35	---???--	0
130733	TMEM178A	1.61	-2.32	-9.72	---???--	0
130399	ACVR1C	2	-2.33	-15.99	---???-?	0
129684	CNTNAP5	1.04	-2.76	-12.05	---???--	0
1295	COL8A1	1.64	2.38	10.37	++++??++	0
129285	PPP1R21	1.07	-1.72	-13.21	---???--	0
1292	COL6A2	1.3	2.29	10.18	+++++?++	0
1291	COL6A1	1.17	1.89	8.84	+++++-++	0
129049	SGSM1	1.92	-2.15	-16.11	---???--	0
1290	COL5A2	1.69	2.69	11.01	+++++-++	0
1289	COL5A1	1.76	2.99	9.38	+++???++	0
128434	VSTM2L	1.84	-2.03	-15.97	---???--	0
1284	COL4A2	2.94	3.89	15.3	+++++?++	0
128346	C1orf162	1.01	1.37	11.44	+++???++	0
128218	TMEM125	1.75	-2.93	-10.49	---???--	0
1282	COL4A1	3.5	4.48	15.43	+++++?++	0
1281	COL3A1	3.27	4.74	11.18	+++++-++	0
1278	COL1A2	3.32	4.13	14.29	+++++?++	0
127703	C1orf216	1.13	-2.55	-13.74	-----+--	0
1277	COL1A1	2.34	4.15	11.54	+++++++?	0
127262	TPRG1L	1.63	-2.25	-14.51	---???--	0
127254	ERICH3	2.07	-3.72	-15.4	---???--	0
1272	CNTN1	1.87	-3.18	-10.73	-----?--	0
126731	CCSAP	1.05	-1.54	-12.51	---???--	0
1267	CNP	1.68	-1.98	-12.31	-----?--	0
1266	CNN3	1.08	1.77	12.47	+++++?++	0
126272	EID2B	1.33	-2.65	-13.36	---???--	0
125113	KRT222	2.66	-3.21	-15.83	---???-?	0
124540	MSI2	1.26	2.3	14.28	+++???++	0
124359	CDYL2	1.08	-2.09	-12.07	---???--	0
123920	CMTM3	1.67	1.96	16.71	+++???++	0
123775	C16orf46	1.08	-1.95	-10.24	---???-?	0
123606	NIPA1	1.45	-1.85	-13.28	---???--	0
123283	TARSL2	1.35	-2.37	-10.99	---???--	0
123041	SLC24A4	1.15	-1.77	-10.12	---???--	0
123	PLIN2	1.59	2.24	11.39	+++++?++	0
122769	LRR1	1.16	1.58	14.49	+++???++	0
122553	TRAPPC6B	1.09	-1.68	-11.82	---???-+	0
122416	ANKRD9	1.09	-2.15	-10.97	---???--	0
122402	TDRD9	1.27	-3.04	-9.89	---???--	0
121601	ANO4	2.02	-2.47	-13.04	---???-?	0
121441	NEDD1	1.22	1.6	15.81	+++???++	0
121256	TMEM132D	2.09	-2.35	-16.61	---???-?	0
120	ADD3	1.01	-1.28	-8.95	-----?--	0
12	SERPINA3	2.9	3.89	15.06	+++++?++	0
119391	GSTO2	1.24	-1.77	-15.84	---???--	0
1192	CLIC1	1.97	2.55	15.25	+++++?++	0
119	ADD2	1.14	-2.95	-10.73	-----?+-	0
118672	PSTK	1.01	-2.27	-12.4	---???--	0
118429	ANTXR2	1.52	1.85	13.78	+++???++	0
118427	OLFM3	3.35	-4.16	-16.9	---???-?	0
1183	CLCN4	1.66	-3.01	-15.56	-----?--	0
117178	SSX2IP	1.37	-2.68	-10.44	---?-+--	0
117154	DACH2	1.88	-3.32	-15.12	---???-?	0
116988	AGAP3	1.3	-1.99	-16.05	---???--	0
116987	AGAP1	1.19	-2.15	-12.56	-----?--	0
116986	AGAP2	1.2	-2.05	-10.17	----??-?	0
116966	WDR17	1.29	-1.8	-12.6	---???--	0
116496	NIBAN1	1.93	2.76	13.13	+++?+?++	0
116443	GRIN3A	1.69	-2.2	-17.04	---???--	0
116442	RAB39B	1.17	-2.56	-10.11	---???-?	0
1164	CKS2	2.09	2.58	14.98	+++++?++	0
116372	LYPD1	1.07	1.68	10.63	+++++?++	0
116154	PHACTR3	2.51	-3.52	-11.25	---???--	0
116135	LRRC3B	1.71	-2.35	-10.41	---???--	0
115908	CTHRC1	1.75	2.64	9.33	+++???++	0
115827	RAB3C	2.83	-4.34	-13.9	---???+?	0
115106	HAUS1	1.16	1.52	13.28	+++???++	0
114907	FBXO32	1.16	1.59	9.6	+++???++	0
114876	OSBPL1A	1.5	-2.46	-11.45	-----+--	0
114815	SORCS1	1.52	-1.75	-13.35	---???--	0
114801	TMEM200A	1.57	-3.08	-13.55	---???--	0
114800	CCDC85A	2.61	-3.23	-16.56	---???--	0
114798	SLITRK1	2.35	-2.84	-15.6	---???-?	0
114795	TMEM132B	1.75	-2.54	-10.11	---???--	0
114794	ELFN2	1.57	-2.91	-14.84	---???-?	0
114792	KLHL32	2.17	-2.83	-11.65	---???--	0
114788	CSMD3	1.29	-1.41	-11.24	---???-?	0
114786	XKR4	2.03	-2.33	-13.3	---???--	0
114785	MBD6	1.01	1.8	8.4	+++???+-	0
114781	BTBD9	1.16	-1.47	-16.15	---???-?	0
114569	MAL2	4.1	-4.38	-16.05	---???-?	0
114327	EFHC1	1.48	3.34	14.27	+++?+?++	0
114299	PALM2	2.04	-2.42	-14.05	---???--	0
114134	SLC2A13	2.05	-2.48	-12.85	---???-?	0
113802	HENMT1	1.65	-1.99	-15.14	---???--	0
11346	SYNPO	1.23	2.29	-11.67	---++?+?	0
11335	CBX3	1.27	1.89	14.74	+++++?++	0
11332	ACOT7	1.28	-1.83	-15.07	-----?--	0
11326	VSIG4	1.43	2.08	13.21	++++++++	0
1131	CHRM3	1.97	-3.96	-13.48	-----?--	0
1128	CHRM1	2	-2.94	-15.36	----??-?	0
112755	STX1B	1.79	-2.81	-15.43	---???--	0
11275	KLHL2	1.54	-2.43	-13.4	---?-?--	0
112609	MRAP2	1.72	-2.33	-15.13	---???--	0
11259	FILIP1L	1.17	2.28	11.03	+++++?++	0
11249	NXPH2	1.29	-2.76	-15.17	---???--	0
112476	PRRT2	1.45	-1.66	-11.86	---???--	0
1124	CHN2	1.38	-2.01	-13.1	-----?--	0
1123	CHN1	2.29	-3.25	-14.85	-----?--	0
11215	AKAP11	1.13	-1.68	-14.22	--------	0
11197	WIF1	2.6	-5.07	-12.3	-------?	0
11189	CELF3	1.19	-1.73	-14.48	---?-?-?	0
11177	BAZ1A	1.28	1.89	15.07	+++++?++	0
1117	CHI3L2	2.58	3.6	9.55	+++++?+?	0
11168	PSIP1	1.01	-3.06	-9.06	---+-?-+	0
11167	FSTL1	1.84	2.1	14.7	+++?+?++	0
1116	CHI3L1	3.07	4.35	10.7	+++++-++	0
11155	LDB3	1.73	-2.85	-11.79	-----?--	0
11141	IL1RAPL1	1.58	-1.83	-14.98	---?-?-?	0
1114	CHGB	2.03	-3.05	-11.59	-----+--	0
11130	ZWINT	1.25	1.66	10.61	+-+++?+?	0
1113	CHGA	1.7	-2.98	-14.02	-----?--	0
11127	KIF3A	1.37	-2.11	-15.05	-----?-?	0
11122	PTPRT	1.8	-2.49	-15.08	----??--	0
11118	BTN3A2	1.29	1.99	13.03	+++++?++	0
11117	EMILIN1	1.1	1.69	9.54	+++??++?	0
1111	CHEK1	1.06	1.68	9.68	+-+??+++	0
11098	PRSS23	1.36	1.97	12.42	+++++?++	0
11082	ESM1	1.77	3.36	10.56	+++???++	0
11076	TPPP	1.95	-4.02	-13.17	-----?-?	0
11075	STMN2	3.3	-4.61	-13.26	-----?--	0
11069	RAPGEF4	2.63	-3	-15.03	-----?--	0
11067	DEPP1	1.15	1.77	9.23	+++++?++	0
11065	UBE2C	1.83	2.89	12.83	+++++?+?	0
11041	B4GAT1	1.05	-1.87	-13.75	--------	0
11037	STON1	1.51	2.09	12.02	+++++?+?	0
11033	ADAP1	1.08	-1.59	-14.5	---?----	0
11014	KDELR2	1.36	1.76	15.03	+++++?++	0
11010	GLIPR1	1.05	1.99	9.73	+++++?++	0
11004	KIF2C	1.06	2.07	9.41	+++++-++	0
10982	MAPRE2	1.2	-1.73	-14.08	-----?--	0
10974	ADIRF	1.54	-3.42	-10.51	-----?--	0
10966	RAB40B	2.1	-2.84	-13.9	-----?--	0
10962	MLLT11	1.04	-1.71	-10.66	----+?--	0
10950	BTG3	1.13	1.55	12.5	+++++?++	0
10926	DBF4	1.21	1.65	12.43	+++?+?++	0
10900	RUNDC3A	2.43	-4.45	-16.1	-----?--	0
10888	GPR83	2.3	-3.07	-14.03	---???-?	0
10858	CYP46A1	2.11	-2.61	-15.98	---?-?--	0
10815	CPLX1	2.88	-3.24	-13.83	---???--	0
10814	CPLX2	1.94	-2.78	-13.13	---???--	0
10810	WASF3	1.19	-1.72	-10.69	-----?--	0
10804	GJB6	3.93	-5.4	-13.38	---???--	0
108	ADCY2	2.29	-2.98	-17.64	---?-?--	0
10797	MTHFD2	1.71	2.44	15.44	+++++?++	0
10788	IQGAP2	1.57	2.05	13.27	+++++?+?	0
10777	ARPP21	2.93	-4.91	-16.82	---?-?--	0
10776	ARPP19	1.69	-2.4	-13.98	-----?-+	0
10769	PLK2	1.37	-2.51	-12.16	-----?--	0
10763	NES	2.52	3.58	17.21	+++?+?++	0
1075	CTSC	1.39	2.69	11.5	+-+++?++	0
10740	RFPL1S	2.73	-4.6	-16.17	-----??-	0
10718	NRG3	1.86	-2.43	-15.26	---???--	0
10716	TBR1	2.02	-3.38	-15.36	----??-?	0
107	ADCY1	1.71	-2.68	-12.02	-----+--	0
10690	FUT9	2.05	-2.73	-12.22	-----?--	0
10687	PNMA2	1.18	-2.27	-12.08	----+?--	0
10681	GNB5	1.62	-2.7	-17.12	-----?--	0
10673	TNFSF13B	1.47	1.78	11.5	+++???++	0
10672	GNA13	1.06	2.61	13.79	++++?+++	0
10669	CGREF1	1.11	-2.02	-14.3	----?--?	0
10659	CELF2	1.11	-1.7	-13.6	-+--+?--	0
10653	SPINT2	1.37	-2.51	-14.89	--------	0
106456574	LINC01616	2.52	-2.85	-17.59	---?????	0
10645	CAMKK2	1.06	-1.59	-13.56	-----+--	0
10644	IGF2BP2	1	1.85	8.67	+++?+?+-	0
10643	IGF2BP3	2.24	2.97	13.05	+++++?++	0
10635	RAD51AP1	1.15	1.84	10.53	+++??-++	0
10633	RASL10A	1.46	-2.29	-14.4	-----?--	0
10631	POSTN	2.89	4.66	9.01	+++++?+?	0
10630	PDPN	2.32	2.71	13.52	+++++?++	0
1063	CENPF	1.69	2.52	12.7	+++++?++	0
10627	MYL12A	1.01	1.62	12.5	+++++?++	0
10577	NPC2	1.05	1.5	13.06	+++++?++	0
10561	IFI44	1.38	2.04	11.23	+++++?++	0
10549	PRDX4	1.68	2	16.2	+++++?++	0
10529	NEBL	1.48	-2.36	-9.53	-----+--	0
1052	CEBPD	1.25	2.03	12.75	+++++-++	0
10507	SEMA4D	1.67	-2.53	-12.58	---?-?--	0
105	ADARB2	1.13	-1.77	-11.07	---?-?--	0
10486	CAP2	1.7	-3.06	-14.76	-----?--	0
10479	SLC9A6	1.39	-2.3	-16.38	-----?--	0
10472	ZBTB18	1.22	-1.65	-11.82	-----?-?	0
10460	TACC3	1.05	1.63	10.74	+++??++?	0
10458	BAIAP2	1.28	-2.09	-15.82	-----?--	0
10457	GPNMB	2	3.02	9.98	+++++?++	0
10439	OLFM1	2.91	-4.13	-14.44	-----?--	0
10413	YAP1	1.15	1.56	10.6	+++?+?++	0
10409	BASP1	1.86	-2.79	-13.13	-----?--	0
10403	NDC80	2.23	2.82	12.33	+++???+?	0
1040	CDS1	1.97	-3.01	-13.61	----??--	0
104	ADARB1	1.17	-1.95	-13.95	----+?--	0
10396	ATP8A1	2.15	-2.65	-12.79	-----?--	0
10382	TUBB4A	2.55	-3.23	-13.79	-----?--	0
10369	CACNG2	1.63	-2.04	-14.85	---???-?	0
10368	CACNG3	2.47	-2.97	-18.25	----??--	0
10362	HMG20B	1	1.73	15.31	+++++?++	0
10361	NPM2	1.27	-2.72	-13.42	---???-?	0
10346	TRIM22	1.16	1.75	11.79	+++++?++	0
1033	CDKN3	1.07	1.55	9.29	+-+++?++	0
1032	CDKN2D	1.38	-2.37	-15.73	----?---	0
10314	LANCL1	1.5	-2.35	-13.3	-----?--	0
10313	RTN3	1.29	-2.04	-16.13	---?-?--	0
1031	CDKN2C	1.36	2.22	13.28	++++++++	0
10299	Mar-06	1.13	-2.2	-15	-----?+-	0
1026	CDKN1A	1	1.57	10.45	+++++?++	0
10252	SPRY1	1.21	2.06	10.99	+++++?++	0
10242	KCNMB2	1.13	-2.21	-12.09	---???--	0
10231	RCAN2	2.43	-3.26	-12.61	-----?--	0
10212	DDX39A	1.31	1.66	16.26	+++++?++	0
1021	CDK6	1	3.09	8.74	++++++++	0
10193	RNF41	1.19	-2	-15.23	--------	0
1019	CDK4	1.67	2.21	12.41	+++++?++	0
10170	DHRS9	1.4	-2.17	-13.14	---?-?--	0
1017	CDK2	1.28	1.72	15.13	+++++?++	0
10160	FARP1	1.01	-2.19	-11.88	---++?+-	0
1016	CDH18	2.09	-3.11	-10.67	-----+-?	0
10150	MBNL2	1.2	-1.79	-11.63	---?----	0
10135	NAMPT	2.64	4.18	12.46	+++++?++	0
10133	OPTN	1.31	-1.95	-13.71	--------	0
1012	CDH13	1.79	-2.65	-14.16	----??--	0
10112	KIF20A	1.3	2.29	12.83	+?+?+++?	0
1010	CDH12	2.6	-2.96	-16.34	---???-?	0
100996385	LOC100996385	1.14	-1.63	-13.1	---?????	0
1009	CDH11	1.29	1.83	10.14	+++++-++	0
100862680	LINC00507	2.33	-2.89	-8.72	--??????	0
10085	EDIL3	1.93	-3.42	-11.17	-----?--	0
10079	ATP9A	1.24	-1.72	-13.64	-----?--	0
1007	CDH9	1.43	-2.3	-17.21	---??---	0
1006	CDH8	1.72	-3.26	-18.53	-----?--	0
10052	GJC1	1.44	1.95	11.31	+++???+-	0
10051	SMC4	1.81	2.47	15.77	+++++?++	0
100507557	LOC100507557	1.62	-2.6	-10.08	---?????	0
100507043	TUNAR	1.48	-1.76	-9.02	--??????	0
100506851	LOC100506851	1.27	-2.27	-11.6	---?????	0
100506725	LOC100506725	1.96	-2.89	-8.69	---?????	0
100506621	LINC01279	1.87	1.9	11.04	+++?????	0
100506563	LOC100506563	1.07	-1.25	-14.51	---?????	0
100506365	OTUD6B-AS1	1.06	-1.64	-9.88	---?????	0
100506311	HOTAIRM1	1.46	1.64	10.58	+++?????	0
100506012	PPP5D1	1.25	-2.43	-10.45	---?????	0
100505996	SOX1-OT	2.11	-2.4	-11.21	---?????	0
100505576	LINC00672	1.37	-2.16	-11.59	---????-	0
100505494	ANKRD10-IT1	1.2	2.1	10.33	+++?+???	0
100505483	PRKAG2-AS1	1.89	-2.9	-13.94	---?????	0
100303755	PET117	1.25	-2.45	-9.99	---?????	0
100288911	CRIM1-DT	1.66	-2.28	-13.95	---????-	0
100130705	ATP6V1FNB	1.14	-1.46	-12.05	---?????	0
100130155	MIR124-2HG	2.32	-2.56	-13.96	---?????	0
100129387	GABPB1-AS1	1.35	2.29	9.67	+++?????	0
100128079	LOC100128079	1.55	-2.7	-9.71	---?????	0
100113407	TMEM170B	1.18	-1.34	-11.15	---???--	0
10000	AKT3	1	2.25	-12.17	-+-?-?--	0
60681	FKBP10	1.56	1.84	9.57	?++???+?	0
1141	CHRNB2	1.55	-2.21	-12.93	---???-?	0
5652	PRSS8	1.11	-3.08	-11.42	---+-?-+	0
2696	GIPR	1.17	-2.37	-12.68	-----?+-	0
1143	CHRNB4	1.14	3.34	10.92	+++++?--	0
9177	HTR3B	1.02	-2.24	-11.24	---?-?--	0
8339	HIST1H2BG	2.21	-3.77	-12.82	---???+?	0
4923	NTSR1	1.16	-2.05	-12.18	---???--	0
3866	KRT15	2.05	-3.65	-15.9	---???-?	0
2038	EPB42	1.27	-2.67	-10	---???+?	0
1145	CHRNE	2.52	-4.38	-13.19	---???-+	0
8786	RGS11	1.02	-2.34	-8.21	-+-???--	3.71E-12
56650	CLDND1	1.19	-2.46	-8.24	-----?--	3.71E-12
51299	NRN1	1.07	-1.97	-8.21	---?+?-+	3.71E-12
3306	HSPA2	2.02	-3.71	-8.21	-----?--	3.71E-12
26355	FAM162A	1.42	-3.16	-8.17	---?+?++	3.71E-12
256236	NAPSB	1.21	1.87	8.23	+++???+?	3.71E-12
1293	COL6A3	1.83	3.48	8.26	+++++?++	3.71E-12
10732	TCFL5	1.01	-1.84	-8.26	-----+--	3.71E-12
1028	CDKN1C	1.23	-3.35	-8.26	--------	3.71E-12
10234	LRRC17	1.11	1.38	8.21	+++++?++	3.71E-12
84688	C9orf24	1.76	-3.03	-8.15	---???--	7.43E-12
83733	SLC25A18	1.28	-1.93	-8.13	---???--	7.43E-12
666	BOK	1.23	-1.65	-8.16	---???--	7.43E-12
4329	ALDH6A1	1.01	-2.57	-8.15	-----+--	7.43E-12
23767	FLRT3	1.11	-2.31	-8.15	---?-?--	7.43E-12
57582	KCNT1	2.03	-2.97	-8.11	??-???--	7.43E-12
79993	ELOVL7	1.13	-2.07	-8.07	---???-?	1.11E-11
79839	CCDC102B	1.04	1.62	8.06	+++???+?	1.11E-11
51148	CERCAM	1.14	-1.56	-8.07	-+-???--	1.11E-11
4016	LOXL1	1.29	1.96	8.09	++++??+-	1.11E-11
3491	CCN1	1.27	2.58	8.07	++++++++	1.11E-11
2861	GPR37	1.34	-2.51	-8.07	---+-?--	1.11E-11
26118	WSB1	1.06	2.97	8.07	++++-?++	1.11E-11
387763	C11orf96	1.04	1.63	8.02	+++???++	1.86E-11
23092	ARHGAP26	1.01	-1.6	-8.03	---?++-?	1.86E-11
219595	FOLH1B	1.51	-2.28	-8.01	---?-???	1.86E-11
219287	AMER2	1.64	-2.32	-8	---???--	2.23E-11
8991	SELENBP1	1.03	-2.5	-7.93	-----?--	3.71E-11
63950	DMRTA2	1.13	1.92	7.93	+++???++	3.71E-11
[truncated: 167 more rows]
