# Supplementary material for: Large-Scale Analysis Reveals Gene Signature for Survival Prediction in Primary Glioblastoma
Source: Mol Neurobiol. 2020 Sep 1;57(12):5235–46. doi: 10.1007/s12035-020-02088-w (PMC7541357; doi:10.1007/s12035-020-02088-w)
Supplement: Supplementary file 3 — Differentially expressed genes identified by RNA-seq analysis in the TCGA RNA-seq GBM dataset. (CSV 251 kb) [file 12035_2020_2088_MOESM3_ESM.csv]

Entrez_id	Symbol	logFC	logCPM	LR	PValue	FDR	Pval_Bonf
9764	KIAA0513	-4.263455507	5.858259357	345.8795457	3.35E-77	5.98E-73	5.99E-73
4905	NSF	-2.809733033	6.363757973	310.0898111	2.09E-69	1.87E-65	3.73E-65
5601	MAPK9	-2.165627128	5.746284765	297.8845952	9.52E-67	5.67E-63	1.70E-62
5058	PAK1	-3.144660003	6.002960953	286.1609495	3.41E-64	1.52E-60	6.09E-60
10645	CAMKK2	-2.565067069	5.804566918	285.3755123	5.06E-64	1.81E-60	9.04E-60
80863	PRRT1	-3.501174632	4.068299014	280.3676137	6.24E-63	1.86E-59	1.12E-58
9495	AKAP5	-4.091063933	2.651171771	272.6100511	3.06E-61	7.82E-58	5.47E-57
5581	PRKCE	-3.451885597	4.498514153	270.0539472	1.10E-60	2.47E-57	1.97E-56
9145	SYNGR1	-3.585388097	6.172006028	265.5392565	1.06E-59	2.11E-56	1.89E-55
57118	CAMK1D	-3.370427423	5.575836603	260.8357372	1.13E-58	2.02E-55	2.02E-54
57469	PNMA8B	-3.960809863	3.950881344	256.6400583	9.27E-58	1.51E-54	1.66E-53
23031	MAST3	-3.71533378	5.452460902	250.3063901	2.23E-56	3.32E-53	3.98E-52
8867	SYNJ1	-2.666871443	5.257500821	246.1752329	1.77E-55	2.43E-52	3.16E-51
7259	TSPYL1	-2.575127003	6.539037014	245.5434552	2.43E-55	3.10E-52	4.34E-51
22849	CPEB3	-3.738137855	2.922000542	243.2096853	7.85E-55	9.35E-52	1.40E-50
401474	SAMD12	-4.31726626	2.290286064	240.2273504	3.51E-54	3.92E-51	6.27E-50
285172	FAM126B	-2.317055187	3.95388896	239.8928576	4.15E-54	4.36E-51	7.42E-50
6326	SCN2A	-4.06279022	4.632980922	239.4869161	5.09E-54	5.05E-51	9.10E-50
23154	NCDN	-3.61109974	7.028115926	238.8982936	6.84E-54	6.43E-51	1.22E-49
644596	SMIM10L2B	-4.111252554	2.704403438	237.5531736	1.34E-53	1.20E-50	2.39E-49
9581	PREPL	-2.284365849	6.788601368	237.0222055	1.75E-53	1.49E-50	3.13E-49
63908	NAPB	-4.297366525	5.908043088	236.6333139	2.13E-53	1.73E-50	3.81E-49
5924	RASGRF2	-3.967705059	3.607629401	235.1028952	4.60E-53	3.57E-50	8.22E-49
6792	CDKL5	-3.898509752	4.111750888	233.7971903	8.86E-53	6.59E-50	1.58E-48
151835	CPNE9	-4.470050172	0.707981761	231.2107317	3.25E-52	2.32E-49	5.81E-48
2805	GOT1	-2.893345947	5.507904736	229.9965238	5.97E-52	4.10E-49	1.07E-47
1742	DLG4	-2.872385087	6.487867871	225.6739572	5.23E-51	3.46E-48	9.35E-47
5532	PPP3CB	-2.70627608	5.72803267	225.0468844	7.17E-51	4.58E-48	1.28E-46
54438	GFOD1	-3.642672209	3.989137145	221.2959197	4.72E-50	2.91E-47	8.43E-46
5534	PPP3R1	-2.110502308	6.178487914	219.6327172	1.09E-49	6.48E-47	1.95E-45
11127	KIF3A	-2.605471738	5.283439756	218.7614763	1.68E-49	9.71E-47	3.00E-45
374986	MIGA1	-2.232286332	4.461825049	214.5283466	1.41E-48	7.89E-46	2.52E-44
6812	STXBP1	-3.822756098	6.89255455	214.383134	1.52E-48	8.23E-46	2.72E-44
9746	CLSTN3	-2.995899655	6.301914332	213.651009	2.19E-48	1.15E-45	3.91E-44
79762	C1orf115	-4.216077842	4.149382775	213.2646663	2.66E-48	1.36E-45	4.75E-44
2744	GLS	-2.711014908	5.867744003	212.9563057	3.11E-48	1.54E-45	5.56E-44
9854	C2CD2L	-2.22129279	4.575023207	212.0365189	4.94E-48	2.38E-45	8.83E-44
148808	MFSD4A	-4.118997808	3.875669708	211.5380026	6.34E-48	2.98E-45	1.13E-43
808	CALM3	-2.415702846	8.933981628	210.0483261	1.34E-47	6.14E-45	2.39E-43
5582	PRKCG	-5.914541471	3.40656234	209.3051444	1.95E-47	8.70E-45	3.48E-43
114928	GPRASP2	-2.27085861	4.796041386	208.837619	2.46E-47	1.07E-44	4.40E-43
5530	PPP3CA	-2.293211627	6.373379815	207.9786995	3.79E-47	1.60E-44	6.77E-43
57468	SLC12A5	-5.0778607	4.669600573	207.9459547	3.85E-47	1.60E-44	6.88E-43
64218	SEMA4A	-3.515678868	3.480921037	206.278903	8.91E-47	3.62E-44	1.59E-42
9340	GLP2R	-5.645081269	0.593622671	205.6417494	1.23E-46	4.87E-44	2.20E-42
59338	PLEKHA1	-2.464456518	4.540964877	205.3982429	1.39E-46	5.39E-44	2.48E-42
6334	SCN8A	-3.670550074	4.057301941	204.5259109	2.15E-46	8.17E-44	3.84E-42
345079	SOWAHB	-5.274378099	-0.271045336	204.1410848	2.61E-46	9.71E-44	4.66E-42
1740	DLG2	-3.965354447	4.848021612	203.0435704	4.53E-46	1.65E-43	8.09E-42
6262	RYR2	-5.711098641	2.831094619	202.7092828	5.35E-46	1.91E-43	9.56E-42
23335	WDR7	-2.196606351	5.109617818	202.4414485	6.12E-46	2.15E-43	1.09E-41
4208	MEF2C	-2.669778205	6.171691524	202.2583063	6.71E-46	2.31E-43	1.20E-41
442117	GALNTL6	-4.807300599	-0.079953694	201.5289586	9.69E-46	3.27E-43	1.73E-41
8507	ENC1	-3.655052464	7.745715785	201.0000327	1.26E-45	4.18E-43	2.25E-41
100130311	C17orf107	-3.321534391	0.112044676	200.8243675	1.38E-45	4.48E-43	2.47E-41
83873	GPR61	-4.117214604	0.379443329	200.5369374	1.59E-45	5.09E-43	2.84E-41
8514	KCNAB2	-3.751693839	5.795024176	200.3460188	1.76E-45	5.50E-43	3.14E-41
523	ATP6V1A	-2.092858524	6.727633625	199.7817598	2.33E-45	7.18E-43	4.16E-41
1123	CHN1	-3.333263005	6.916311334	198.2081751	5.14E-45	1.56E-42	9.18E-41
23416	KCNH3	-3.985938723	3.764257521	197.7173103	6.58E-45	1.96E-42	1.18E-40
56924	PAK6	-4.224847614	-0.502817878	196.9451771	9.69E-45	2.84E-42	1.73E-40
9317	PTER	-4.568671923	3.194120658	196.4061845	1.27E-44	3.66E-42	2.27E-40
528	ATP6V1C1	-1.984380584	6.249879291	195.5436859	1.96E-44	5.56E-42	3.50E-40
54472	TOLLIP	-2.207608732	6.741745028	194.2577593	3.74E-44	1.04E-41	6.68E-40
51062	ATL1	-2.882650398	4.532642228	194.2039095	3.84E-44	1.06E-41	6.86E-40
197187	SNAI3-AS1	-2.518823542	1.996693172	193.8715542	4.54E-44	1.23E-41	8.11E-40
4185	ADAM11	-4.066218423	3.458528079	193.6225028	5.15E-44	1.37E-41	9.20E-40
7881	KCNAB1	-3.389779147	3.164856747	193.0554758	6.85E-44	1.80E-41	1.22E-39
147746	HIPK4	-5.205574407	0.138038818	192.8618804	7.55E-44	1.95E-41	1.35E-39
26034	IPCEF1	-4.064623858	2.823978368	191.4133392	1.56E-43	3.99E-41	2.79E-39
266812	NAP1L5	-2.514646813	4.981820103	189.7020059	3.69E-43	9.29E-41	6.59E-39
55294	FBXW7	-2.709244728	4.989590932	189.3220657	4.47E-43	1.11E-40	7.99E-39
114824	PNMA5	-5.863822406	0.598757548	188.8830559	5.57E-43	1.36E-40	9.95E-39
5297	PI4KA	-2.794519389	6.791452238	188.6222291	6.35E-43	1.53E-40	1.13E-38
6804	STX1A	-3.848811046	4.728364141	187.7953089	9.63E-43	2.29E-40	1.72E-38
9737	GPRASP1	-3.281488589	5.206329908	187.2786965	1.25E-42	2.94E-40	2.23E-38
400745	SH2D5	-4.583685643	2.348336349	186.4768789	1.87E-42	4.34E-40	3.34E-38
390937	LOC390937	-4.080359216	-0.938172153	185.594724	2.91E-42	6.67E-40	5.20E-38
286097	MICU3	-3.001536764	3.213319506	185.527609	3.01E-42	6.81E-40	5.38E-38
7532	YWHAG	-2.212157356	8.521172703	185.2084198	3.53E-42	7.89E-40	6.31E-38
8927	BSN	-4.450937799	5.326146225	184.4819955	5.09E-42	1.12E-39	9.10E-38
23362	PSD3	-3.028958851	6.248446782	184.2160146	5.82E-42	1.27E-39	1.04E-37
9891	NUAK1	-3.025508648	4.95367748	184.1943688	5.88E-42	1.27E-39	1.05E-37
23710	GABARAPL1	-2.750302207	6.499379373	183.6757367	7.64E-42	1.62E-39	1.37E-37
5575	PRKAR1B	-3.021109273	6.741658842	183.662515	7.69E-42	1.62E-39	1.37E-37
56970	ATXN7L3	-1.831590401	6.059758536	182.6927881	1.25E-41	2.60E-39	2.23E-37
7533	YWHAH	-2.518300807	7.984116976	182.3750787	1.47E-41	3.02E-39	2.63E-37
782	CACNB1	-3.185075885	4.596607667	182.2144376	1.59E-41	3.23E-39	2.84E-37
127703	C1orf216	-1.918233831	5.746294561	181.9609392	1.81E-41	3.63E-39	3.23E-37
2904	GRIN2B	-5.643980737	3.746887647	181.2413049	2.60E-41	5.16E-39	4.65E-37
116443	GRIN3A	-4.585040814	1.611705117	181.1470934	2.72E-41	5.35E-39	4.86E-37
134957	STXBP5	-3.255215368	3.70266874	180.964195	2.98E-41	5.80E-39	5.32E-37
57718	PPP4R4	-4.915768447	2.156222667	180.8501322	3.16E-41	6.07E-39	5.65E-37
2036	EPB41L1	-2.616152454	6.62998307	179.6528901	5.77E-41	1.10E-38	1.03E-36
23017	FAIM2	-3.520553743	7.440824279	179.629563	5.84E-41	1.10E-38	1.04E-36
1183	CLCN4	-2.971742459	5.149085313	179.491534	6.26E-41	1.16E-38	1.12E-36
288	ANK3	-4.009179317	4.609704777	179.4465402	6.40E-41	1.18E-38	1.14E-36
23077	MYCBP2	-2.633666916	5.670626302	179.0878594	7.67E-41	1.40E-38	1.37E-36
6416	MAP2K4	-1.991974261	5.360385446	178.904916	8.40E-41	1.52E-38	1.50E-36
255022	CALHM1	-5.247152123	-1.396277351	178.6411674	9.60E-41	1.71E-38	1.72E-36
57554	LRRC7	-4.43725177	2.549254056	178.6217931	9.69E-41	1.71E-38	1.73E-36
5579	PRKCB	-4.390390438	5.357843323	177.3215809	1.86E-40	3.26E-38	3.32E-36
4145	MATK	-4.01627174	2.254725339	176.7051436	2.54E-40	4.41E-38	4.54E-36
259217	HSPA12A	-3.681127751	4.69094795	176.3057133	3.11E-40	5.34E-38	5.56E-36
6327	SCN2B	-4.383978593	3.797996205	175.5941271	4.44E-40	7.56E-38	7.93E-36
84254	CAMKK1	-3.958116054	4.578403652	175.5108157	4.63E-40	7.81E-38	8.27E-36
22866	CNKSR2	-3.268575977	4.296405578	175.4000862	4.90E-40	8.18E-38	8.76E-36
282974	STK32C	-2.670846464	4.397898336	175.1628601	5.52E-40	9.13E-38	9.86E-36
27165	GLS2	-3.860632963	-0.891278755	175.1403687	5.58E-40	9.15E-38	9.97E-36
401190	RGS7BP	-4.3438575	2.443448389	174.8442748	6.47E-40	1.05E-37	1.16E-35
135112	NCOA7	-2.698400417	4.760721833	174.1749545	9.07E-40	1.46E-37	1.62E-35
23413	NCS1	-3.179278889	7.072452413	174.0478503	9.66E-40	1.54E-37	1.73E-35
9829	DNAJC6	-3.612999966	5.852909457	173.495941	1.28E-39	2.02E-37	2.29E-35
6855	SYP	-4.071492281	6.660959819	172.9784839	1.65E-39	2.59E-37	2.95E-35
8945	BTRC	-2.204104092	4.972648831	172.5458576	2.06E-39	3.20E-37	3.68E-35
9912	ARHGAP44	-4.342750489	3.026588473	172.1392059	2.52E-39	3.89E-37	4.50E-35
64112	MOAP1	-2.398316131	6.027385963	171.5006567	3.48E-39	5.31E-37	6.22E-35
1759	DNM1	-3.998061156	6.973553968	170.8422486	4.84E-39	7.34E-37	8.65E-35
5413	SEPTIN5	-3.076462457	6.543583855	170.2711626	6.46E-39	9.69E-37	1.15E-34
84926	SPRYD3	-2.49067488	6.354592824	169.9201881	7.70E-39	1.15E-36	1.38E-34
23125	CAMTA2	-2.175691158	5.764126114	169.6594561	8.78E-39	1.30E-36	1.57E-34
3595	IL12RB2	-4.101321137	-1.002045466	169.00149	1.22E-38	1.79E-36	2.18E-34
535	ATP6V0A1	-2.167961991	7.166227488	168.9155395	1.28E-38	1.85E-36	2.29E-34
22848	AAK1	-2.5247923	5.50805996	168.7316703	1.40E-38	2.02E-36	2.50E-34
90113	VWA5B2	-3.767850712	2.16190838	168.6872153	1.43E-38	2.05E-36	2.56E-34
6844	VAMP2	-2.589505743	7.515680566	168.5803499	1.51E-38	2.14E-36	2.70E-34
399829	LINC01168	-4.884684168	-1.918244202	167.7716481	2.27E-38	3.19E-36	4.06E-34
64837	KLC2	-2.316691436	5.52237984	167.3485866	2.81E-38	3.92E-36	5.02E-34
23109	DDN	-5.422644909	4.395489039	167.0662709	3.24E-38	4.48E-36	5.79E-34
26038	CHD5	-5.475538993	4.368893619	166.9482524	3.43E-38	4.72E-36	6.13E-34
8541	PPFIA3	-3.224914104	4.465786749	166.5576019	4.18E-38	5.70E-36	7.47E-34
26059	ERC2	-3.901571496	3.218113083	166.1401877	5.16E-38	6.98E-36	9.22E-34
23281	MTUS2	-4.670977741	0.839854606	166.0847396	5.30E-38	7.12E-36	9.47E-34
51606	ATP6V1H	-1.828525938	6.021544517	165.9222126	5.75E-38	7.67E-36	1.03E-33
131408	FAM131A	-1.970123376	5.786923778	165.1471499	8.50E-38	1.12E-35	1.52E-33
27296	TP53TG5	-2.929967933	0.589839635	164.7888413	1.02E-37	1.34E-35	1.82E-33
4130	MAP1A	-3.198415819	8.003494634	164.511169	1.17E-37	1.53E-35	2.09E-33
8526	DGKE	-3.729429238	2.253464968	164.3729083	1.25E-37	1.62E-35	2.23E-33
23467	NPTXR	-3.753540856	7.105299336	164.3502285	1.27E-37	1.63E-35	2.27E-33
79751	SLC25A22	-2.604085357	5.581181901	164.3178181	1.29E-37	1.65E-35	2.31E-33
11069	RAPGEF4	-3.792959298	5.141598327	163.8707766	1.61E-37	2.05E-35	2.88E-33
51761	ATP8A2	-5.318811484	3.328827738	163.6534119	1.80E-37	2.27E-35	3.22E-33
6622	SNCA	-4.1181279	4.826017515	162.7407335	2.85E-37	3.56E-35	5.09E-33
80737	VWA7	-3.838507379	0.85588948	162.6744375	2.95E-37	3.66E-35	5.27E-33
8567	MADD	-2.308593919	6.127867945	162.4789293	3.25E-37	4.01E-35	5.81E-33
6854	SYN2	-4.989920654	5.764585138	161.8554853	4.45E-37	5.45E-35	7.95E-33
493829	TRIM72	-3.579142134	-1.644620589	161.1915105	6.21E-37	7.50E-35	1.11E-32
8437	RASAL1	-5.360068212	2.88337627	161.1913197	6.21E-37	7.50E-35	1.11E-32
7087	ICAM5	-4.779293489	3.435723221	161.0449756	6.69E-37	8.02E-35	1.20E-32
55228	PNMA8A	-2.380734217	6.291832986	160.9043328	7.18E-37	8.55E-35	1.28E-32
84251	SGIP1	-3.211749212	3.963785688	159.5019434	1.45E-36	1.72E-34	2.59E-32
51195	RAPGEFL1	-2.991085217	4.122555162	159.2363956	1.66E-36	1.95E-34	2.97E-32
5864	RAB3A	-4.198796846	5.071207481	159.0487845	1.83E-36	2.13E-34	3.27E-32
1258	CNGB1	-5.904090257	-0.171493711	158.7902457	2.08E-36	2.41E-34	3.72E-32
145567	TTC7B	-2.182200087	5.118769983	157.8699993	3.30E-36	3.81E-34	5.90E-32
5138	PDE2A	-4.217406596	5.019116213	157.7986995	3.42E-36	3.92E-34	6.11E-32
5136	PDE1A	-4.073145815	3.379816752	157.6766864	3.64E-36	4.14E-34	6.50E-32
8997	KALRN	-3.083754428	5.176499107	157.6292864	3.73E-36	4.22E-34	6.67E-32
2039	DMTN	-3.749428932	5.642860361	157.4781433	4.02E-36	4.52E-34	7.18E-32
389941	C1QL3	-5.751648729	1.823591966	156.6774645	6.02E-36	6.72E-34	1.08E-31
3797	KIF3C	-2.776242394	6.477592917	156.5676774	6.36E-36	7.06E-34	1.14E-31
112755	STX1B	-3.997567579	5.380805395	156.3881268	6.96E-36	7.68E-34	1.24E-31
65985	AACS	-1.968033041	4.726830648	155.8962967	8.92E-36	9.78E-34	1.59E-31
814	CAMK4	-3.899914451	3.419815867	155.8310437	9.22E-36	1.00E-33	1.65E-31
9796	PHYHIP	-4.642351981	5.634850878	155.0644325	1.36E-35	1.47E-33	2.43E-31
130507	UBR3	-1.768219595	5.408410597	154.983049	1.41E-35	1.52E-33	2.52E-31
83394	PITPNM3	-3.921814611	3.972118451	154.5520219	1.75E-35	1.88E-33	3.13E-31
64168	NECAB1	-3.359029483	4.590052482	153.6696836	2.73E-35	2.91E-33	4.88E-31
7781	SLC30A3	-5.004292622	2.879320042	153.0469372	3.74E-35	3.96E-33	6.68E-31
492	ATP2B3	-5.24693903	2.779838245	152.5100161	4.90E-35	5.15E-33	8.76E-31
10479	SLC9A6	-2.136024603	5.656670275	152.114683	5.98E-35	6.25E-33	1.07E-30
146760	RTN4RL1	-4.771309066	1.836391491	151.9531251	6.49E-35	6.74E-33	1.16E-30
9840	TESPA1	-5.157583978	2.244822673	151.7188075	7.30E-35	7.54E-33	1.30E-30
283848	CES4A	-3.936685178	1.918803086	151.4483814	8.36E-35	8.59E-33	1.49E-30
55800	SCN3B	-4.527463608	5.172688464	151.183348	9.56E-35	9.76E-33	1.71E-30
7008	TEF	-2.925558161	4.967825586	150.682692	1.23E-34	1.24E-32	2.20E-30
283638	CEP170B	-3.271834484	5.157698697	150.6792881	1.23E-34	1.24E-32	2.20E-30
134548	SOWAHA	-4.158302968	3.002460327	150.6693515	1.24E-34	1.24E-32	2.22E-30
338811	TAFA2	-4.202452645	2.368166183	150.5256802	1.33E-34	1.33E-32	2.38E-30
5604	MAP2K1	-1.8883932	6.307689474	150.0921994	1.66E-34	1.64E-32	2.97E-30
9722	NOS1AP	-3.327795973	3.080284613	149.962433	1.77E-34	1.74E-32	3.16E-30
22987	SV2C	-4.991986032	2.118492116	149.8763515	1.84E-34	1.81E-32	3.29E-30
5153	PDE1B	-3.540938232	3.734368064	149.7373316	1.98E-34	1.93E-32	3.54E-30
22911	WDR47	-2.062618076	5.574649894	149.7291455	1.99E-34	1.93E-32	3.56E-30
22841	RAB11FIP2	-1.934691112	4.032086999	149.5431649	2.18E-34	2.11E-32	3.90E-30
3786	KCNQ3	-3.340630906	4.467569151	149.5319536	2.19E-34	2.11E-32	3.91E-30
57495	NWD2	-5.762791309	0.309949216	148.755155	3.24E-34	3.10E-32	5.79E-30
51807	TUBA8	-3.574215511	-1.20068033	147.2631896	6.87E-34	6.53E-32	1.23E-29
9148	NEURL1	-4.249872566	3.302025809	147.1132405	7.41E-34	7.01E-32	1.32E-29
51277	DNAJC27	-1.838881884	3.094812824	146.9703418	7.97E-34	7.49E-32	1.42E-29
23492	CBX7	-2.971002262	4.864893674	146.7724274	8.80E-34	8.23E-32	1.57E-29
22924	MAPRE3	-2.374535817	5.99156543	146.5971981	9.61E-34	8.95E-32	1.72E-29
23349	PHF24	-4.851461958	4.168821537	146.5027085	1.01E-33	9.30E-32	1.80E-29
6543	SLC8A2	-5.213023285	3.995133826	146.5003135	1.01E-33	9.30E-32	1.80E-29
23096	IQSEC2	-2.747168907	4.95129595	145.682738	1.52E-33	1.40E-31	2.72E-29
7068	THRB	-3.06867428	4.217145831	145.5219211	1.65E-33	1.51E-31	2.95E-29
10681	GNB5	-2.022412113	4.975885018	145.4382515	1.72E-33	1.56E-31	3.07E-29
400553	LOC400553	-4.951153148	-0.367896882	145.3574196	1.79E-33	1.62E-31	3.20E-29
322	APBB1	-2.243166642	7.048903067	145.181732	1.96E-33	1.76E-31	3.50E-29
11215	AKAP11	-2.12878224	6.115723812	144.8885801	2.27E-33	2.03E-31	4.06E-29
147	ADRA1B	-3.737877635	1.724636138	144.3840002	2.93E-33	2.60E-31	5.24E-29
84448	ABLIM2	-3.049580046	3.516135328	144.1695273	3.26E-33	2.89E-31	5.83E-29
200407	CREG2	-5.143326204	4.214375003	143.9066474	3.72E-33	3.28E-31	6.65E-29
9228	DLGAP2	-5.259922182	1.62479248	143.1154177	5.55E-33	4.86E-31	9.92E-29
7480	WNT10B	-4.927976208	1.083767964	142.8833403	6.23E-33	5.43E-31	1.11E-28
9910	RABGAP1L	-1.884971013	4.981024593	142.7334363	6.72E-33	5.83E-31	1.20E-28
5923	RASGRF1	-4.64145742	3.579155289	142.5697227	7.30E-33	6.30E-31	1.30E-28
146206	CARMIL2	-4.070534551	1.840855897	142.2481574	8.58E-33	7.37E-31	1.53E-28
8911	CACNA1I	-4.876647088	1.982124869	142.0845562	9.32E-33	7.97E-31	1.67E-28
22853	LMTK2	-2.475907045	5.094853853	141.6937364	1.13E-32	9.65E-31	2.02E-28
6753	SSTR3	-5.177565007	0.127681646	141.196263	1.46E-32	1.23E-30	2.61E-28
116369	SLC26A8	-3.899277197	-0.783773582	141.1949716	1.46E-32	1.23E-30	2.61E-28
222865	TMEM130	-5.018735765	5.092689354	140.9423975	1.66E-32	1.39E-30	2.97E-28
254531	LPCAT4	-2.190818065	4.540985428	140.6997683	1.87E-32	1.56E-30	3.34E-28
53344	CHIC1	-2.045484658	3.73315814	140.6796241	1.89E-32	1.57E-30	3.38E-28
25758	KIAA1549L	-3.192881482	5.048745244	140.6349608	1.93E-32	1.60E-30	3.45E-28
9853	RUSC2	-2.610691376	5.702221461	139.9446417	2.74E-32	2.25E-30	4.90E-28
3778	KCNMA1	-2.79373074	5.33647697	139.6769764	3.13E-32	2.57E-30	5.59E-28
1639	DCTN1	-1.996719354	7.596575719	139.5966823	3.26E-32	2.66E-30	5.83E-28
2774	GNAL	-3.826606122	3.03958053	139.540756	3.35E-32	2.72E-30	5.99E-28
758	MPPED1	-5.271418221	2.703862219	139.1191754	4.15E-32	3.35E-30	7.42E-28
84918	LRP11	-2.305708035	4.530581804	139.0650357	4.26E-32	3.43E-30	7.61E-28
1741	DLG3	-2.519704367	4.631202409	139.0250304	4.35E-32	3.47E-30	7.77E-28
3761	KCNJ4	-4.541366229	2.941653395	139.0238447	4.35E-32	3.47E-30	7.77E-28
4294	MAP3K10	-2.540715089	4.93208665	139.0168667	4.37E-32	3.47E-30	7.81E-28
770	CA11	-3.52942842	5.961130553	138.8831096	4.67E-32	3.69E-30	8.34E-28
139728	PNCK	-3.780627166	3.332637398	138.8789464	4.68E-32	3.69E-30	8.36E-28
57731	SPTBN4	-3.108033224	4.463385508	138.3850616	6.00E-32	4.70E-30	1.07E-27
599	BCL2L2	-2.542091789	5.44434863	138.3733709	6.04E-32	4.71E-30	1.08E-27
146057	TTBK2	-2.079203139	4.162021615	138.2416283	6.45E-32	5.01E-30	1.15E-27
25859	PART1	-4.011632408	1.969483173	138.2253346	6.51E-32	5.03E-30	1.16E-27
161725	OTUD7A	-3.471305665	3.292856281	138.1901632	6.62E-32	5.10E-30	1.18E-27
9899	SV2B	-5.502662111	4.69657757	138.0927458	6.96E-32	5.33E-30	1.24E-27
815	CAMK2A	-5.172106919	6.4412743	137.9398699	7.51E-32	5.74E-30	1.34E-27
83660	TLN2	-2.566037245	5.917802201	137.884734	7.72E-32	5.87E-30	1.38E-27
59350	RXFP1	-4.926517516	0.652027409	137.7130736	8.42E-32	6.38E-30	1.50E-27
23504	RIMBP2	-4.56603205	3.147222055	137.6562158	8.67E-32	6.53E-30	1.55E-27
79885	HDAC11	-2.529890363	5.087011923	137.4542896	9.59E-32	7.20E-30	1.71E-27
9758	FRMPD4	-5.174745127	1.954983591	137.4195012	9.76E-32	7.30E-30	1.74E-27
84253	GARNL3	-2.448856549	3.492074963	137.2830844	1.05E-31	7.79E-30	1.88E-27
389197	C4orf50	-5.181664069	-0.242665629	137.0316142	1.19E-31	8.80E-30	2.13E-27
57282	SLC4A10	-4.127213364	3.959863234	136.862535	1.29E-31	9.54E-30	2.31E-27
1838	DTNB	-1.963016186	4.178389003	136.6516316	1.44E-31	1.06E-29	2.57E-27
30845	EHD3	-2.944265418	5.301861202	136.5331234	1.53E-31	1.12E-29	2.73E-27
388662	SLC6A17	-5.118147007	4.668087266	136.4266688	1.61E-31	1.17E-29	2.88E-27
9185	REPS2	-3.976549509	3.941515901	136.1995713	1.80E-31	1.31E-29	3.22E-27
57460	PPM1H	-3.190198175	4.027953302	136.1434387	1.86E-31	1.34E-29	3.32E-27
51725	FBXO40	-4.854568658	-1.998029481	136.0866429	1.91E-31	1.38E-29	3.41E-27
23466	CBX6	-2.548961885	6.48484413	135.8356184	2.17E-31	1.56E-29	3.88E-27
5048	PAFAH1B1	-1.567687864	7.622765632	135.7950045	2.21E-31	1.58E-29	3.95E-27
114781	BTBD9	-2.279664343	4.683590871	135.7508886	2.26E-31	1.61E-29	4.04E-27
79955	PDZD7	-3.308528189	1.421075316	135.2677569	2.89E-31	2.05E-29	5.16E-27
55359	STYK1	-5.160338996	0.116414986	135.1410455	3.08E-31	2.17E-29	5.50E-27
10966	RAB40B	-2.959885657	4.632097791	135.0693512	3.19E-31	2.24E-29	5.70E-27
256714	MAP7D2	-4.674715059	2.998723391	135.0435762	3.23E-31	2.26E-29	5.77E-27
89801	PPP1R3F	-2.34944904	4.151351135	134.9900114	3.32E-31	2.32E-29	5.93E-27
10444	ZER1	-1.816567758	6.348704876	134.9700495	3.35E-31	2.33E-29	5.99E-27
58512	DLGAP3	-4.25291215	3.269310334	134.7203648	3.80E-31	2.63E-29	6.79E-27
6712	SPTBN2	-3.800476173	5.526547134	134.3882543	4.49E-31	3.10E-29	8.02E-27
55466	DNAJA4	-2.953005323	4.685085403	134.1814966	4.99E-31	3.43E-29	8.92E-27
9751	SNPH	-2.812345421	5.029357268	134.0205485	5.41E-31	3.70E-29	9.67E-27
57692	MAGEE1	-3.582753739	3.607581144	133.6361962	6.56E-31	4.48E-29	1.17E-26
64061	TSPYL2	-2.754909861	5.895533039	133.6042718	6.67E-31	4.53E-29	1.19E-26
63982	ANO3	-4.54442626	1.723440053	133.2489169	7.98E-31	5.40E-29	1.43E-26
283267	LINC00294	-1.937753973	4.023531684	132.9870637	9.10E-31	6.14E-29	1.63E-26
150726	FBXO41	-3.1562754	4.945558991	132.7983956	1.00E-30	6.72E-29	1.79E-26
10396	ATP8A1	-3.663250116	5.207668994	132.698073	1.05E-30	7.04E-29	1.88E-26
9108	MTMR7	-3.341240389	2.308776562	132.496331	1.17E-30	7.77E-29	2.09E-26
8448	DOC2A	-4.376918966	3.515542283	132.4201616	1.21E-30	8.04E-29	2.16E-26
388403	YPEL2	-2.228079672	4.267110324	132.3686357	1.24E-30	8.22E-29	2.22E-26
4868	NPHS1	-3.431720394	-2.282206938	132.1360071	1.40E-30	9.21E-29	2.50E-26
220202	ATOH7	-3.786399019	-1.06600365	132.0527009	1.46E-30	9.57E-29	2.61E-26
6545	SLC7A4	-4.580708732	-0.003762861	132.041942	1.46E-30	9.59E-29	2.61E-26
785	CACNB4	-2.817050959	3.962483411	131.8997133	1.57E-30	1.03E-28	2.81E-26
10507	SEMA4D	-3.045520317	5.577968444	131.5898265	1.84E-30	1.20E-28	3.29E-26
113220	KIF12	-5.586354601	-1.657728836	131.568488	1.86E-30	1.20E-28	3.32E-26
29953	TRHDE	-5.486734959	0.942855951	131.5634895	1.86E-30	1.20E-28	3.32E-26
56341	PRMT8	-4.434185208	1.745637697	131.5263694	1.90E-30	1.22E-28	3.40E-26
9922	IQSEC1	-2.370488251	6.341879988	131.4291483	1.99E-30	1.28E-28	3.56E-26
132332	TMEM155	-4.470121435	1.88179853	131.1322524	2.32E-30	1.48E-28	4.15E-26
63974	NEUROD6	-6.116663439	0.527719362	130.9267102	2.57E-30	1.63E-28	4.59E-26
8925	HERC1	-2.226101582	5.648912323	130.9032833	2.60E-30	1.65E-28	4.65E-26
54842	MFSD6	-2.591698231	5.252665217	130.6510624	2.95E-30	1.86E-28	5.27E-26
27445	PCLO	-4.641445459	3.567557555	130.5773653	3.06E-30	1.93E-28	5.47E-26
2046	EPHA8	-4.25502257	-1.408937461	130.4442798	3.28E-30	2.05E-28	5.86E-26
55530	SVOP	-5.288487217	3.521419479	130.4161783	3.32E-30	2.08E-28	5.93E-26
4675	NAP1L3	-2.726609444	5.291380803	130.3487712	3.44E-30	2.14E-28	6.15E-26
3706	ITPKA	-3.214310205	3.189586571	130.1399955	3.82E-30	2.37E-28	6.83E-26
84440	RAB11FIP4	-3.743103742	5.127908517	130.1317555	3.83E-30	2.37E-28	6.84E-26
9369	NRXN3	-4.28925217	3.98560875	130.0692739	3.96E-30	2.44E-28	7.08E-26
260293	CYP4X1	-3.860800903	0.975061471	129.8480188	4.42E-30	2.72E-28	7.90E-26
54550	NECAB2	-4.07918735	3.591809758	129.7329764	4.69E-30	2.87E-28	8.38E-26
6857	SYT1	-5.009843727	6.469868781	129.1847978	6.18E-30	3.77E-28	1.10E-25
1032	CDKN2D	-2.536873973	3.956783077	129.1658988	6.24E-30	3.79E-28	1.12E-25
164832	LONRF2	-3.265201472	5.738820649	128.9803722	6.85E-30	4.15E-28	1.22E-25
266743	NPAS4	-5.007463012	-0.272228096	128.8582449	7.28E-30	4.40E-28	1.30E-25
51361	HOOK1	-4.646116134	0.709594031	128.5939479	8.32E-30	5.01E-28	1.49E-25
29993	PACSIN1	-5.322994584	5.175004572	128.1608953	1.04E-29	6.21E-28	1.86E-25
192683	SCAMP5	-2.569714364	6.934637802	128.0855767	1.08E-29	6.42E-28	1.93E-25
144423	GLT1D1	-4.444919308	2.096937945	128.0682916	1.08E-29	6.46E-28	1.93E-25
79369	B3GNT4	-3.085411862	0.509044379	128.0605583	1.09E-29	6.46E-28	1.95E-25
25830	SULT4A1	-5.106723922	4.338795337	127.9788314	1.13E-29	6.71E-28	2.02E-25
6623	SNCG	-4.299210974	3.570874172	127.9475664	1.15E-29	6.80E-28	2.05E-25
774	CACNA1B	-5.214317902	2.786286306	127.8499433	1.21E-29	7.12E-28	2.16E-25
8525	DGKZ	-2.265440955	6.691291968	127.781952	1.25E-29	7.34E-28	2.23E-25
163882	CNST	-1.720810961	4.568441748	127.5199545	1.43E-29	8.35E-28	2.56E-25
2902	GRIN1	-5.652927759	5.29594297	127.1484167	1.72E-29	1.00E-27	3.07E-25
4900	NRGN	-4.384969996	6.530797495	126.5460587	2.34E-29	1.35E-27	4.18E-25
3708	ITPR1	-2.904050401	4.95319802	126.5373047	2.35E-29	1.36E-27	4.20E-25
10314	LANCL1	-1.872009639	6.733563621	126.5135098	2.37E-29	1.37E-27	4.23E-25
23270	TSPYL4	-2.294491651	6.402240235	126.4729946	2.42E-29	1.39E-27	4.32E-25
6750	SST	-5.216976141	2.446788777	126.0782639	2.96E-29	1.69E-27	5.29E-25
54704	PDP1	-2.517519414	4.97024291	125.9591672	3.14E-29	1.79E-27	5.61E-25
246330	PELI3	-2.358030399	3.735716299	125.7966581	3.41E-29	1.94E-27	6.09E-25
5961	PRPH2	-3.876362033	0.015428299	125.6238457	3.72E-29	2.11E-27	6.65E-25
9908	G3BP2	-1.399335254	7.100615555	125.5952649	3.77E-29	2.13E-27	6.74E-25
146330	FBXL16	-4.072189756	6.257583252	125.5248562	3.91E-29	2.20E-27	6.99E-25
9693	RAPGEF2	-2.130751714	5.682897039	125.4059061	4.15E-29	2.33E-27	7.42E-25
26289	AK5	-4.657085083	5.065887634	124.8976783	5.36E-29	3.00E-27	9.58E-25
54557	SGTB	-1.881193133	4.894581312	124.657477	6.05E-29	3.38E-27	1.08E-24
11076	TPPP	-4.264220467	6.270652268	124.4610634	6.68E-29	3.72E-27	1.19E-24
10858	CYP46A1	-3.199079642	4.400397567	124.2487386	7.43E-29	4.12E-27	1.33E-24
79605	PGBD5	-2.984748795	4.971131479	124.2288907	7.51E-29	4.15E-27	1.34E-24
129049	SGSM1	-3.895723883	2.966184049	124.1377866	7.86E-29	4.33E-27	1.40E-24
85465	SELENOI	-1.574352922	5.332817297	124.1147066	7.95E-29	4.37E-27	1.42E-24
503542	SPRN	-3.077220861	2.77537339	123.9185758	8.78E-29	4.81E-27	1.57E-24
9900	SV2A	-2.259960645	7.196898553	123.9077249	8.83E-29	4.82E-27	1.58E-24
54332	GDAP1	-2.293002844	5.025233671	123.7713486	9.45E-29	5.15E-27	1.69E-24
373	TRIM23	-1.624269647	4.820235147	123.5565563	1.05E-28	5.72E-27	1.88E-24
79739	TTLL7	-2.741980524	5.247861245	123.4577649	1.11E-28	6.00E-27	1.98E-24
5775	PTPN4	-1.955563453	4.260281299	123.2555623	1.23E-28	6.62E-27	2.20E-24
22891	ZNF365	-3.216604326	4.355430176	122.8170136	1.53E-28	8.23E-27	2.73E-24
55966	AJAP1	-4.310220773	2.940200114	122.7769948	1.56E-28	8.37E-27	2.79E-24
123606	NIPA1	-2.401678593	5.143883116	122.7540483	1.58E-28	8.45E-27	2.82E-24
2912	GRM2	-4.047101896	1.668310859	122.6584549	1.66E-28	8.84E-27	2.97E-24
22876	INPP5F	-2.926426064	5.422192862	122.5699272	1.73E-28	9.21E-27	3.09E-24
283985	FADS6	-5.3468718	-1.151146464	122.5552005	1.74E-28	9.25E-27	3.11E-24
57524	CASKIN1	-3.616079038	3.973506826	122.4895245	1.80E-28	9.54E-27	3.22E-24
777	CACNA1E	-4.200760854	3.814074181	122.3833179	1.90E-28	1.00E-26	3.40E-24
57644	MYH7B	-3.558309737	1.556601118	122.360764	1.92E-28	1.01E-26	3.43E-24
3423	IDS	-2.657158675	8.318362508	122.3507526	1.93E-28	1.01E-26	3.45E-24
320	APBA1	-2.965539106	4.865284188	122.2841803	2.00E-28	1.05E-26	3.57E-24
127262	TPRG1L	-2.256779625	5.722625616	121.9275522	2.39E-28	1.25E-26	4.27E-24
7433	VIPR1	-3.605932067	2.057217547	121.3902439	3.14E-28	1.63E-26	5.61E-24
6853	SYN1	-4.397169033	5.947889554	121.2922927	3.30E-28	1.71E-26	5.90E-24
4644	MYO5A	-2.669307818	6.319843131	121.2611106	3.35E-28	1.73E-26	5.99E-24
57528	KCTD16	-4.364251018	2.72297074	121.1001438	3.63E-28	1.87E-26	6.49E-24
55922	NKRF	-1.385972802	3.703972856	121.0568018	3.71E-28	1.91E-26	6.63E-24
4674	NAP1L2	-3.677704819	3.795428458	120.9850838	3.85E-28	1.97E-26	6.88E-24
106456574	LINC01616	-5.619628725	-1.493937455	120.9051004	4.01E-28	2.05E-26	7.17E-24
6534	SLC6A7	-5.487067794	1.837436068	120.8675428	4.09E-28	2.08E-26	7.31E-24
8774	NAPG	-1.434266841	5.28989083	120.4917246	4.94E-28	2.51E-26	8.83E-24
57611	ISLR2	-4.546110144	2.894370049	120.4421432	5.06E-28	2.56E-26	9.04E-24
9615	GDA	-5.015571068	4.122826241	120.3421027	5.32E-28	2.69E-26	9.51E-24
55182	RNF220	-1.43057693	6.317375421	120.2870864	5.47E-28	2.76E-26	9.77E-24
5522	PPP2R2C	-4.49334552	5.00210421	120.2679563	5.53E-28	2.77E-26	9.88E-24
121256	TMEM132D	-5.460504778	1.585883033	119.9551763	6.47E-28	3.24E-26	1.16E-23
50944	SHANK1	-4.48095495	3.951011984	119.6523769	7.54E-28	3.76E-26	1.35E-23
85458	DIXDC1	-2.141245402	5.033528904	119.4989863	8.14E-28	4.05E-26	1.45E-23
64137	ABCG4	-3.556445991	1.418501491	119.4017677	8.55E-28	4.25E-26	1.53E-23
1395	CRHR2	-4.463496002	-0.757207438	119.3783921	8.65E-28	4.28E-26	1.55E-23
23105	FSTL4	-4.605210376	1.576141818	119.2863428	9.07E-28	4.47E-26	1.62E-23
3800	KIF5C	-3.100173645	7.077667179	119.2485838	9.24E-28	4.55E-26	1.65E-23
114800	CCDC85A	-4.09934294	0.722482568	119.1878309	9.53E-28	4.68E-26	1.70E-23
54715	RBFOX1	-5.013074112	3.766040636	119.1016909	9.95E-28	4.87E-26	1.78E-23
9856	KIAA0319	-3.7335463	2.878355495	119.0777798	1.01E-27	4.92E-26	1.80E-23
10888	GPR83	-4.821956963	0.974582208	118.7898362	1.16E-27	5.67E-26	2.07E-23
23149	FCHO1	-3.068762572	3.360313822	118.7660183	1.18E-27	5.72E-26	2.11E-23
26960	NBEA	-2.897339171	4.515557816	118.6516266	1.25E-27	6.05E-26	2.23E-23
10486	CAP2	-2.437413332	5.497476116	118.3749105	1.44E-27	6.93E-26	2.57E-23
2558	GABRA5	-5.404339879	3.179579425	118.2773193	1.51E-27	7.26E-26	2.70E-23
3356	HTR2A	-4.588578794	2.322201993	118.1028264	1.65E-27	7.91E-26	2.95E-23
5274	SERPINI1	-3.914043067	4.868485643	117.9991534	1.73E-27	8.31E-26	3.09E-23
23229	ARHGEF9	-2.223354917	6.047474518	117.9419663	1.79E-27	8.53E-26	3.20E-23
11033	ADAP1	-3.590379887	3.423839012	117.8681492	1.85E-27	8.83E-26	3.31E-23
1128	CHRM1	-4.95428048	2.99649332	117.7978311	1.92E-27	9.12E-26	3.43E-23
399668	SMIM10L2A	-3.126053861	4.010029681	117.7832275	1.93E-27	9.14E-26	3.45E-23
1812	DRD1	-4.786947625	0.751529999	117.7828374	1.93E-27	9.14E-26	3.45E-23
526	ATP6V1B2	-1.764383865	7.720297436	117.6798115	2.04E-27	9.61E-26	3.65E-23
23259	DDHD2	-1.516003514	5.609342115	117.6710874	2.05E-27	9.62E-26	3.66E-23
153364	MBLAC2	-1.756485955	3.132727385	117.3636285	2.39E-27	1.12E-25	4.27E-23
29767	TMOD2	-2.548044619	6.708487489	117.0653971	2.78E-27	1.30E-25	4.97E-23
2561	GABRB2	-4.938075975	3.557990002	116.9649972	2.92E-27	1.36E-25	5.22E-23
5662	PSD	-3.85346259	5.471493422	116.3268791	4.03E-27	1.88E-25	7.20E-23
9783	RIMS3	-3.704146111	5.18532538	116.0352994	4.67E-27	2.17E-25	8.34E-23
138649	ANKRD19P	-2.285572521	0.756828965	115.9859993	4.79E-27	2.22E-25	8.56E-23
3358	HTR2C	-5.417770571	-0.3706335	115.7075795	5.51E-27	2.54E-25	9.85E-23
57614	RELCH	-1.398853798	4.575343575	115.6414976	5.69E-27	2.62E-25	1.02E-22
26999	CYFIP2	-2.61281118	6.754110171	115.6237651	5.75E-27	2.64E-25	1.03E-22
376267	RAB15	-2.659500681	5.027699526	115.5277198	6.03E-27	2.76E-25	1.08E-22
85352	SHISAL1	-4.79086203	3.4692436	115.3313439	6.66E-27	3.04E-25	1.19E-22
728378	POTEF	6.763658362	-0.335338317	115.3044757	6.75E-27	3.08E-25	1.21E-22
10716	TBR1	-4.721183644	2.269353468	115.1519935	7.29E-27	3.31E-25	1.30E-22
1007	CDH9	-5.286993628	0.076258074	115.0141156	7.81E-27	3.54E-25	1.40E-22
80212	CCDC92	-1.692800864	5.937911006	114.7932711	8.73E-27	3.95E-25	1.56E-22
9066	SYT7	-4.096847527	5.049325622	114.6214319	9.53E-27	4.30E-25	1.70E-22
146713	RBFOX3	-4.918718506	3.239411344	114.2440141	1.15E-26	5.19E-25	2.05E-22
345222	MSANTD1	-2.834561554	-0.079795337	114.1644446	1.20E-26	5.38E-25	2.14E-22
163255	ZNF540	-2.310666013	2.12419508	114.0960169	1.24E-26	5.54E-25	2.22E-22
286205	SCAI	-2.09202354	3.760017383	114.0954457	1.24E-26	5.54E-25	2.22E-22
6861	SYT5	-4.197986683	3.985347487	114.0931409	1.24E-26	5.54E-25	2.22E-22
2903	GRIN2A	-4.667447912	3.813516055	113.9818037	1.32E-26	5.85E-25	2.36E-22
55275	VPS53	-1.690055957	5.586849264	113.9385421	1.34E-26	5.96E-25	2.39E-22
9143	SYNGR3	-4.191812739	3.909225613	113.8746074	1.39E-26	6.14E-25	2.48E-22
65078	RTN4R	-3.475848428	2.97678431	113.7129731	1.51E-26	6.64E-25	2.70E-22
282973	JAKMIP3	-3.626878099	1.917681863	113.6575992	1.55E-26	6.82E-25	2.77E-22
79641	ROGDI	-2.242340355	5.321403536	113.4527254	1.72E-26	7.54E-25	3.07E-22
400120	SERTM1	-5.196352158	1.253045333	113.3945678	1.77E-26	7.74E-25	3.16E-22
143098	MPP7	-4.04732098	0.681918156	113.2446222	1.91E-26	8.33E-25	3.41E-22
10411	RAPGEF3	-2.582050685	4.074199917	113.1839266	1.97E-26	8.57E-25	3.52E-22
23542	MAPK8IP2	-3.209715758	5.706022217	113.0792132	2.07E-26	9.01E-25	3.70E-22
11275	KLHL2	-2.242436329	5.021969842	113.0115129	2.15E-26	9.30E-25	3.84E-22
105373377	PNMA6F	-5.996609387	-0.232788587	112.9777845	2.18E-26	9.44E-25	3.90E-22
2051	EPHB6	-3.875179015	4.402630163	112.6719173	2.55E-26	1.10E-24	4.56E-22
57504	MTA3	-1.47078434	5.498888156	112.2696669	3.12E-26	1.34E-24	5.58E-22
3131	HLF	-3.57849763	4.196850423	112.0605914	3.47E-26	1.49E-24	6.20E-22
23162	MAPK8IP3	-2.699660013	6.838067627	111.7724755	4.01E-26	1.72E-24	7.17E-22
115827	RAB3C	-4.73755706	4.229600834	111.7475691	4.06E-26	1.73E-24	7.25E-22
57465	TBC1D24	-1.899009182	4.714899606	111.7169371	4.12E-26	1.76E-24	7.36E-22
255275	MYADML2	-3.199681293	-0.524901861	111.6353869	4.29E-26	1.83E-24	7.67E-22
128611	ZNF831	-4.310340888	-0.541516612	111.4753378	4.66E-26	1.98E-24	8.33E-22
23518	R3HDM1	-1.775657792	5.532244361	111.3418078	4.98E-26	2.11E-24	8.90E-22
9362	CPNE6	-4.86433423	3.949160713	111.2803684	5.14E-26	2.17E-24	9.18E-22
66004	LYNX1	-2.893340571	5.881095504	111.2749343	5.15E-26	2.17E-24	9.20E-22
4293	MAP3K9	-3.821434138	2.932940177	111.0067536	5.90E-26	2.48E-24	1.05E-21
273	AMPH	-3.460960845	4.825607784	110.9775435	5.98E-26	2.51E-24	1.07E-21
5801	PTPRR	-4.302086775	1.772616051	110.9669689	6.02E-26	2.52E-24	1.08E-21
134353	LSM11	-1.911080188	3.121960966	110.9626331	6.03E-26	2.52E-24	1.08E-21
100506527	LINC01007	-7.070013994	-1.109430234	110.9541965	6.06E-26	2.52E-24	1.08E-21
283521	TMEM272	-4.329437863	-0.27573799	110.6109526	7.20E-26	2.99E-24	1.29E-21
85358	SHANK3	-2.730913286	5.121207264	110.556593	7.40E-26	3.07E-24	1.32E-21
56134	PCDHAC2	-3.027193798	1.667537775	110.0118507	9.74E-26	4.03E-24	1.74E-21
55907	CMAS	-1.603451747	5.141674967	109.8436753	1.06E-25	4.37E-24	1.89E-21
123920	CMTM3	3.214886074	6.435623373	109.8419808	1.06E-25	4.37E-24	1.89E-21
51440	HPCAL4	-4.332059096	5.467911714	109.7792695	1.10E-25	4.50E-24	1.97E-21
6616	SNAP25	-4.446504282	7.442740207	109.7648203	1.10E-25	4.52E-24	1.97E-21
26468	LHX6	-3.718232728	1.900506425	109.4587423	1.29E-25	5.26E-24	2.31E-21
1006	CDH8	-4.200001368	2.357594746	109.3340296	1.37E-25	5.59E-24	2.45E-21
1408	CRY2	-2.202197312	5.275907525	109.3035277	1.39E-25	5.67E-24	2.48E-21
6241	RRM2	7.298539602	5.811935852	109.2301692	1.44E-25	5.87E-24	2.57E-21
257000	TINCR	-3.336828364	1.455339576	109.1951281	1.47E-25	5.96E-24	2.63E-21
9215	LARGE1	-2.517067416	5.072210562	109.1530971	1.50E-25	6.07E-24	2.68E-21
57476	GRAMD1B	-2.742900575	4.787291782	109.0324584	1.60E-25	6.44E-24	2.86E-21
79699	ZYG11B	-1.358498715	5.789035219	108.9755306	1.64E-25	6.61E-24	2.93E-21
266722	HS6ST3	-4.51410959	3.134451387	108.9245296	1.69E-25	6.77E-24	3.02E-21
2911	GRM1	-4.354815366	1.767645938	108.8696765	1.73E-25	6.94E-24	3.09E-21
22884	WDR37	-1.853108352	4.51617411	108.6932706	1.89E-25	7.57E-24	3.38E-21
5071	PRKN	-2.112629977	2.869030442	108.6630998	1.92E-25	7.67E-24	3.43E-21
390616	ANKRD34C	-4.914393546	-1.752526916	108.6303677	1.96E-25	7.78E-24	3.50E-21
83698	CALN1	-4.433627754	3.357592495	108.5796722	2.01E-25	7.97E-24	3.59E-21
57496	MRTFB	-2.238462047	6.038644848	108.5368275	2.05E-25	8.12E-24	3.66E-21
2913	GRM3	-3.729962541	4.126027995	108.4846452	2.10E-25	8.32E-24	3.75E-21
1795	DOCK3	-3.243348464	4.872531497	108.4567793	2.13E-25	8.42E-24	3.81E-21
22999	RIMS1	-4.155089602	2.873787456	108.0015376	2.69E-25	1.06E-23	4.81E-21
27020	NPTN	-1.896151453	6.608928964	107.9974114	2.69E-25	1.06E-23	4.81E-21
80331	DNAJC5	-1.790169601	7.132714869	107.6427628	3.22E-25	1.26E-23	5.75E-21
79712	GTDC1	-1.228435648	5.101905464	107.6267913	3.24E-25	1.27E-23	5.79E-21
399947	C11orf87	-4.411074609	2.9414303	107.2402461	3.94E-25	1.54E-23	7.04E-21
9671	WSCD2	-5.028783212	2.018330102	107.0906874	4.25E-25	1.66E-23	7.59E-21
203197	TMEM268	-1.876202005	4.409674008	107.0530121	4.33E-25	1.68E-23	7.74E-21
285800	PRR18	-3.392628587	3.690010135	106.5784821	5.51E-25	2.13E-23	9.85E-21
20	ABCA2	-3.020896905	7.771687039	106.5153681	5.68E-25	2.20E-23	1.01E-20
491	ATP2B2	-3.450150284	5.651049466	106.5143753	5.69E-25	2.20E-23	1.02E-20
729082	OIP5-AS1	-1.661096113	6.794147056	106.2969151	6.35E-25	2.44E-23	1.13E-20
93185	IGSF8	-2.070102411	6.440551924	105.9501272	7.56E-25	2.91E-23	1.35E-20
132200	C3orf49	-2.579445277	-1.558286992	105.5367328	9.32E-25	3.57E-23	1.67E-20
9478	CABP1	-4.1833764	3.210243326	105.5086232	9.45E-25	3.62E-23	1.69E-20
887	CCKBR	-4.888234424	1.344767661	105.2753052	1.06E-24	4.06E-23	1.89E-20
85442	KNDC1	-3.465166906	4.742059903	105.2656104	1.07E-24	4.07E-23	1.91E-20
4884	NPTX1	-4.538471679	5.827787287	105.18459	1.11E-24	4.23E-23	1.98E-20
10361	NPM2	-4.091983056	1.763411058	105.0169199	1.21E-24	4.59E-23	2.16E-20
10079	ATP9A	-2.370606046	7.3075498	104.9427952	1.26E-24	4.76E-23	2.25E-20
219749	ZNF25	-1.946910589	4.504834672	104.9197326	1.27E-24	4.80E-23	2.27E-20
10150	MBNL2	-2.009962024	5.685326712	104.8963776	1.29E-24	4.85E-23	2.31E-20
81553	FAM49A	-1.954448731	5.967622697	104.8067418	1.35E-24	5.07E-23	2.41E-20
161931	ADAD2	-4.05225951	0.716516285	104.7690755	1.37E-24	5.15E-23	2.45E-20
408	ARRB1	-2.727289859	4.320027389	104.5777796	1.51E-24	5.66E-23	2.70E-20
54899	PXK	-1.848853063	5.092753532	104.5373998	1.54E-24	5.77E-23	2.75E-20
23348	DOCK9	-2.571895853	5.13552652	104.1259228	1.90E-24	7.08E-23	3.40E-20
114569	MAL2	-5.169547335	2.509236436	104.1178593	1.91E-24	7.10E-23	3.41E-20
4209	MEF2D	-2.017893722	5.983315518	104.0420985	1.98E-24	7.36E-23	3.54E-20
56675	NRIP3	-3.487224856	3.622694517	104.0047264	2.02E-24	7.48E-23	3.61E-20
5128	CDK17	-1.493063982	5.592816988	103.9372392	2.09E-24	7.73E-23	3.73E-20
11128	POLR3A	-1.833391816	4.652993733	103.9246891	2.10E-24	7.76E-23	3.75E-20
348980	HCN1	-5.140987356	1.744216476	103.7769481	2.26E-24	8.34E-23	4.04E-20
55503	TRPV6	-4.148357366	0.177105106	103.6963637	2.36E-24	8.67E-23	4.22E-20
26507	CNNM1	-4.586693216	1.70625706	103.6262176	2.44E-24	8.96E-23	4.36E-20
9926	LPGAT1	-1.873710987	5.3345661	103.6162704	2.46E-24	8.99E-23	4.40E-20
23732	FRRS1L	-4.137888713	4.170034983	103.2869529	2.90E-24	1.06E-22	5.18E-20
55030	FBXO34	-1.552208457	4.607565125	103.2863851	2.90E-24	1.06E-22	5.18E-20
11155	LDB3	-3.941556264	2.509673447	103.2850363	2.90E-24	1.06E-22	5.18E-20
103344931	LOC103344931	-2.293541077	2.793476951	103.2212101	3.00E-24	1.09E-22	5.36E-20
283987	HID1	-2.63172888	4.611986096	103.208009	3.02E-24	1.09E-22	5.40E-20
152789	JAKMIP1	-4.000010618	3.086435029	102.8282037	3.66E-24	1.32E-22	6.54E-20
284352	PPP1R37	-1.667693213	5.254072594	102.8020777	3.70E-24	1.34E-22	6.61E-20
253314	EIF4E1B	-5.031265803	-1.476709615	102.7996143	3.71E-24	1.34E-22	6.63E-20
801	CALM1	-2.035045535	9.795992293	102.4273401	4.47E-24	1.61E-22	7.99E-20
51555	PEX5L	-4.17852393	4.021027332	102.3879769	4.56E-24	1.64E-22	8.15E-20
730094	MOSMO	-1.421707277	4.116802717	102.2912298	4.79E-24	1.72E-22	8.56E-20
5733	PTGER3	-4.62339052	0.024024492	102.2437406	4.91E-24	1.75E-22	8.77E-20
527	ATP6V0C	-1.673467176	5.437286446	102.2299978	4.94E-24	1.76E-22	8.83E-20
285150	FLJ33534	-4.131498828	-0.973252459	102.1215597	5.22E-24	1.86E-22	9.33E-20
27124	INPP5J	-2.818061708	2.085240431	102.0826492	5.33E-24	1.89E-22	9.52E-20
80790	CMIP	-2.122317724	6.143552997	101.9398169	5.72E-24	2.03E-22	1.02E-19
54014	BRWD1	-1.527347367	5.909674678	101.9112484	5.81E-24	2.05E-22	1.04E-19
3300	DNAJB2	-1.684778435	7.225960952	101.906825	5.82E-24	2.06E-22	1.04E-19
440073	IQSEC3	-4.329417884	3.593365071	101.8277288	6.06E-24	2.13E-22	1.08E-19
6710	SPTB	-4.033062321	2.335917556	101.743809	6.32E-24	2.22E-22	1.13E-19
4142	MAS1	-5.270756169	-0.697695096	101.5733155	6.89E-24	2.42E-22	1.23E-19
84446	BRSK1	-2.509922915	5.740080544	101.2099333	8.27E-24	2.90E-22	1.48E-19
863	CBFA2T3	-3.149236098	1.598885493	101.1631434	8.47E-24	2.96E-22	1.51E-19
3632	INPP5A	-1.921077986	4.298955956	101.0531405	8.95E-24	3.13E-22	1.60E-19
7432	VIP	-4.353728797	0.261355334	101.0443574	8.99E-24	3.13E-22	1.61E-19
83714	NRIP2	-2.412444277	2.176521459	101.0297914	9.06E-24	3.15E-22	1.62E-19
114900	C1QTNF4	-3.573260684	2.048662234	101.0113882	9.15E-24	3.17E-22	1.64E-19
93426	SYCE1	-4.702529504	-1.996846951	101.0102252	9.15E-24	3.17E-22	1.64E-19
3748	KCNC3	-2.95886024	3.618877962	100.5670191	1.14E-23	3.96E-22	2.04E-19
51560	RAB6B	-2.596486695	7.021559253	100.4846957	1.19E-23	4.12E-22	2.13E-19
9778	KIAA0232	-1.544374255	5.934030431	100.4632559	1.21E-23	4.15E-22	2.16E-19
9771	RAPGEF5	-3.196820897	5.296925535	100.4006003	1.24E-23	4.28E-22	2.22E-19
481	ATP1B1	-2.881532014	7.285266276	100.3906482	1.25E-23	4.29E-22	2.23E-19
118813	ZFYVE27	-1.487059363	4.967021105	100.3430419	1.28E-23	4.39E-22	2.29E-19
2563	GABRD	-3.99932981	3.420225763	99.91020418	1.59E-23	5.45E-22	2.84E-19
651746	ANKRD33B	-3.136085838	2.833926768	99.75573265	1.72E-23	5.88E-22	3.07E-19
2016	EMX1	-4.567369671	0.932118622	99.71488368	1.76E-23	5.99E-22	3.14E-19
80725	SRCIN1	-3.609655686	5.088642132	99.66631576	1.80E-23	6.13E-22	3.22E-19
4008	LMO7	-2.464125831	3.831016528	99.49645411	1.97E-23	6.66E-22	3.52E-19
123591	TMEM266	-2.577903866	0.849260118	99.47003149	1.99E-23	6.74E-22	3.56E-19
55799	CACNA2D3	-3.725528207	2.202501014	99.46178243	2.00E-23	6.76E-22	3.57E-19
55680	RUFY2	-1.534901664	4.479265919	99.42302457	2.04E-23	6.88E-22	3.65E-19
9625	AATK	-3.793185781	5.290227755	99.30922256	2.16E-23	7.27E-22	3.86E-19
389813	AJM1	-2.462341045	3.578957189	99.29728361	2.17E-23	7.30E-22	3.88E-19
5999	RGS4	-4.272177532	4.981194674	99.24481957	2.23E-23	7.48E-22	3.98E-19
23025	UNC13A	-3.873031038	5.396346742	99.17314241	2.31E-23	7.74E-22	4.13E-19
1017	CDK2	3.554367054	5.255682931	99.1263742	2.37E-23	7.91E-22	4.23E-19
6870	TACR3	-4.351667378	-1.913015749	99.01447211	2.51E-23	8.36E-22	4.49E-19
9053	MAP7	-3.02723514	4.509075348	98.93865065	2.60E-23	8.67E-22	4.65E-19
3749	KCNC4	-2.581839607	3.427807702	98.88746464	2.67E-23	8.88E-22	4.77E-19
5305	PIP4K2A	-2.896943897	6.134823178	98.77441685	2.83E-23	9.38E-22	5.06E-19
80262	C16orf70	-1.316888099	4.328100321	98.53743379	3.19E-23	1.06E-21	5.70E-19
285175	UNC80	-2.977046182	4.318426571	98.49216206	3.26E-23	1.08E-21	5.83E-19
5865	RAB3B	-3.906000089	2.990429241	98.4026673	3.41E-23	1.13E-21	6.09E-19
10368	CACNG3	-5.335253371	2.534813376	98.30451679	3.59E-23	1.18E-21	6.41E-19
400451	FAM174B	-2.299377889	2.728729918	98.27241293	3.65E-23	1.20E-21	6.52E-19
146691	TOM1L2	-1.975862212	6.397079145	98.18848545	3.80E-23	1.25E-21	6.79E-19
79012	CAMKV	-4.396514752	4.678152135	98.06994373	4.04E-23	1.32E-21	7.22E-19
56853	CELF4	-4.537282458	4.148835173	97.9550811	4.28E-23	1.40E-21	7.65E-19
101929237	LOC101929237	-5.088907732	-2.06600211	97.92174382	4.35E-23	1.42E-21	7.77E-19
257194	NEGR1	-4.014204328	4.095964096	97.9103052	4.38E-23	1.42E-21	7.83E-19
283624	LINC00641	-2.788826874	4.700625516	97.67081216	4.94E-23	1.61E-21	8.83E-19
9811	CTIF	-2.190312445	5.716266135	97.66094614	4.97E-23	1.61E-21	8.88E-19
23057	NMNAT2	-3.798379251	4.831893418	97.64670722	5.00E-23	1.62E-21	8.93E-19
933	CD22	-4.061579699	2.216103954	97.64583019	5.00E-23	1.62E-21	8.93E-19
2915	GRM5	-4.799794216	1.064204534	97.55888824	5.23E-23	1.69E-21	9.35E-19
441151	TMEM151B	-3.936624192	3.881470641	97.53050993	5.30E-23	1.71E-21	9.47E-19
29944	PNMA3	-3.998479074	2.916388901	97.51648957	5.34E-23	1.72E-21	9.54E-19
23108	RAP1GAP2	-3.350664793	4.630483453	97.46255449	5.49E-23	1.76E-21	9.81E-19
57497	LRFN2	-4.349067898	1.231352256	97.3650401	5.77E-23	1.85E-21	1.03E-18
643965	TMEM88B	-4.504641177	-0.454570607	97.33295175	5.86E-23	1.87E-21	1.05E-18
23040	MYT1L	-4.905058254	3.732933475	97.10746431	6.57E-23	2.10E-21	1.17E-18
51701	NLK	-1.827858838	5.269211536	96.91586078	7.23E-23	2.30E-21	1.29E-18
9762	LZTS3	-2.422948335	5.883272369	96.86586238	7.42E-23	2.36E-21	1.33E-18
7447	VSNL1	-4.791682864	5.817930302	96.78480577	7.73E-23	2.45E-21	1.38E-18
2773	GNAI3	1.846215294	6.993644545	96.73133948	7.94E-23	2.52E-21	1.42E-18
101927590	LINC01166	-4.397719112	-2.66372252	96.70387484	8.05E-23	2.55E-21	1.44E-18
55212	BBS7	-1.305749767	4.022569268	96.61081056	8.44E-23	2.66E-21	1.51E-18
57582	KCNT1	-4.559336499	2.488149429	96.52392066	8.82E-23	2.78E-21	1.58E-18
145773	FAM81A	-3.019029356	3.122346196	96.4130058	9.33E-23	2.93E-21	1.67E-18
5567	PRKACB	-1.886240712	7.247533935	96.33197962	9.71E-23	3.05E-21	1.74E-18
401145	CCSER1	-3.71002388	-1.439560281	96.27916232	9.98E-23	3.13E-21	1.78E-18
23507	LRRC8B	-2.317910115	5.069407797	96.20900905	1.03E-22	3.23E-21	1.84E-18
654429	LRTM2	-4.984105837	1.666778913	96.1867997	1.05E-22	3.27E-21	1.88E-18
118427	OLFM3	-4.599702771	1.697896555	96.16846865	1.06E-22	3.29E-21	1.89E-18
83699	SH3BGRL2	-2.516006626	4.285343489	96.13895031	1.07E-22	3.33E-21	1.91E-18
8999	CDKL2	-3.885976747	0.745057114	96.05838243	1.12E-22	3.47E-21	2.00E-18
100189589	DCTN1-AS1	-4.234116701	-0.592309717	95.9919324	1.15E-22	3.58E-21	2.05E-18
2523	FUT1	-2.39551861	0.460653457	95.98452272	1.16E-22	3.59E-21	2.07E-18
26047	CNTNAP2	-4.26343491	4.307040076	95.89796037	1.21E-22	3.74E-21	2.16E-18
9892	SNAP91	-4.425976156	4.863248062	95.88394401	1.22E-22	3.76E-21	2.18E-18
10612	TRIM3	-1.593003518	4.297369961	95.82659268	1.25E-22	3.86E-21	2.23E-18
1325	CORT	-3.352811958	-0.121557499	95.80680615	1.27E-22	3.90E-21	2.27E-18
26249	KLHL3	-2.690006965	2.793541211	95.76383886	1.29E-22	3.97E-21	2.31E-18
6000	RGS7	-3.772569146	2.704266242	95.53504104	1.45E-22	4.45E-21	2.59E-18
219539	YPEL4	-2.87598568	2.894575966	95.53224558	1.46E-22	4.45E-21	2.61E-18
57095	PITHD1	-1.391453703	6.21121428	95.28118857	1.65E-22	5.05E-21	2.95E-18
157	GRK3	-2.285435425	4.263353248	95.22076206	1.70E-22	5.19E-21	3.04E-18
100271702	LINC00940	-4.4988658	-1.228628353	95.20312348	1.72E-22	5.23E-21	3.07E-18
84897	TBRG1	-1.194450532	4.76734002	95.18662034	1.73E-22	5.27E-21	3.09E-18
22883	CLSTN1	-2.004161196	8.754023381	95.13624627	1.78E-22	5.39E-21	3.18E-18
2557	GABRA4	-4.678153345	2.481222586	95.06567475	1.84E-22	5.58E-21	3.29E-18
114876	OSBPL1A	-1.884890178	6.096630301	94.96745062	1.94E-22	5.85E-21	3.47E-18
4987	OPRL1	-2.167794112	3.416008724	94.77293309	2.14E-22	6.45E-21	3.82E-18
59283	CACNG8	-3.979952767	4.332556907	94.65786618	2.26E-22	6.82E-21	4.04E-18
445582	POTEE	5.320942941	-0.0166782	94.64473631	2.28E-22	6.85E-21	4.07E-18
778	CACNA1F	-2.905293575	-0.805677488	94.43408168	2.53E-22	7.61E-21	4.52E-18
25977	NECAP1	-1.722769037	6.145664577	94.38645008	2.60E-22	7.78E-21	4.65E-18
8120	AP3B2	-2.759380094	4.978727774	94.2558901	2.77E-22	8.30E-21	4.95E-18
341359	SYT10	-5.820734681	-2.852541098	94.14533278	2.93E-22	8.75E-21	5.24E-18
130399	ACVR1C	-4.058267464	1.189675888	94.1441543	2.93E-22	8.75E-21	5.24E-18
9256	TSPOAP1	-3.252502151	5.023417987	94.10927219	2.99E-22	8.89E-21	5.34E-18
64388	GREM2	-4.219945516	1.167568397	93.9462048	3.24E-22	9.64E-21	5.79E-18
3765	KCNJ9	-3.973498254	4.206055359	93.77692824	3.53E-22	1.05E-20	6.31E-18
23312	DMXL2	-1.802434109	5.336977239	93.72518147	3.63E-22	1.07E-20	6.49E-18
3788	KCNS2	-4.657366873	0.692418011	93.70545565	3.66E-22	1.08E-20	6.54E-18
10814	CPLX2	-4.782105908	6.33376614	93.67659511	3.72E-22	1.10E-20	6.65E-18
7224	TRPC5	-4.474972396	-1.304073251	93.6661156	3.74E-22	1.10E-20	6.68E-18
92255	LMBRD2	-1.550272641	5.075398171	93.50882644	4.04E-22	1.19E-20	7.22E-18
84867	PTPN5	-4.328022321	3.870448953	93.50022329	4.06E-22	1.19E-20	7.25E-18
23368	PPP1R13B	-2.103432324	4.079059434	93.48974642	4.08E-22	1.20E-20	7.29E-18
3768	KCNJ12	-4.098919112	0.36167191	93.45458465	4.16E-22	1.22E-20	7.43E-18
23387	SIK3	-1.87705448	6.072792051	93.44197704	4.18E-22	1.22E-20	7.47E-18
56850	GRIPAP1	-1.666447265	5.821460547	93.36454328	4.35E-22	1.27E-20	7.77E-18
57613	FAM234B	-2.009886375	4.906256224	93.36211345	4.36E-22	1.27E-20	7.79E-18
390660	ADAMTS7P1	-3.376110617	-1.576088898	93.33145799	4.42E-22	1.29E-20	7.90E-18
5414	SEPTIN4	-3.137747047	6.552368971	93.23535516	4.64E-22	1.35E-20	8.29E-18
148641	SLC35F3	-4.191935963	0.74461799	93.03224433	5.14E-22	1.49E-20	9.18E-18
56884	FSTL5	-4.458928761	1.149177468	93.00633454	5.21E-22	1.51E-20	9.31E-18
5590	PRKCZ	-3.502141153	4.506850129	92.9899657	5.26E-22	1.52E-20	9.40E-18
220164	DOK6	-4.005763238	2.957731339	92.94013167	5.39E-22	1.56E-20	9.63E-18
440093	H3F3C	3.351372956	0.941275194	92.81857499	5.73E-22	1.65E-20	1.02E-17
339524	LINC01140	-2.662289892	-0.380726081	92.75766308	5.91E-22	1.70E-20	1.06E-17
23035	PHLPP2	-1.99266104	4.02251893	92.61371206	6.36E-22	1.83E-20	1.14E-17
3747	KCNC2	-5.003437518	2.467666331	92.53278565	6.62E-22	1.90E-20	1.18E-17
4591	TRIM37	-1.58591815	5.961055188	92.47273843	6.83E-22	1.95E-20	1.22E-17
91768	CABLES1	-2.741039048	4.003932263	92.3548009	7.25E-22	2.07E-20	1.30E-17
6457	SH3GL3	-4.196630198	3.056086981	92.28628106	7.50E-22	2.14E-20	1.34E-17
220965	FAM13C	-2.374160915	3.491806334	91.98221925	8.75E-22	2.49E-20	1.56E-17
113157	RPLP0P2	-2.806241261	1.281667517	91.78910392	9.64E-22	2.74E-20	1.72E-17
55074	OXR1	-1.731226227	5.971284134	91.44272736	1.15E-21	3.26E-20	2.05E-17
5621	PRNP	-1.860879044	8.088069693	91.43308669	1.15E-21	3.27E-20	2.05E-17
57626	KLHL1	-5.402281424	-1.082664044	91.30718049	1.23E-21	3.48E-20	2.20E-17
124359	CDYL2	-2.508470014	3.33096067	91.30506312	1.23E-21	3.48E-20	2.20E-17
3739	KCNA4	-4.609319967	-0.041119338	91.24095436	1.27E-21	3.59E-20	2.27E-17
768222	MIR770	-4.736931603	-0.573324848	91.23700852	1.27E-21	3.59E-20	2.27E-17
6865	TACR2	-2.458349443	-0.204543312	91.22317819	1.28E-21	3.61E-20	2.29E-17
6528	SLC5A5	-4.018222044	-1.834674936	91.20303988	1.30E-21	3.64E-20	2.32E-17
55346	TCP11L1	-1.546134774	3.454837062	91.05900437	1.39E-21	3.91E-20	2.48E-17
6751	SSTR1	-4.929397926	1.636159796	90.95593444	1.47E-21	4.11E-20	2.63E-17
57030	SLC17A7	-5.019595844	6.605589604	90.7468638	1.63E-21	4.57E-20	2.91E-17
3020	H3F3A	2.909462906	6.042575563	90.73533503	1.64E-21	4.59E-20	2.93E-17
29	ABR	-2.007574285	7.739128092	90.67449011	1.69E-21	4.72E-20	3.02E-17
10313	RTN3	-1.841750583	8.942449196	90.66121653	1.71E-21	4.75E-20	3.06E-17
10112	KIF20A	6.708691651	4.246681929	90.64340019	1.72E-21	4.78E-20	3.07E-17
57221	ARFGEF3	-3.269958935	4.92624806	90.60700145	1.75E-21	4.86E-20	3.13E-17
3208	HPCA	-3.915779291	4.578639928	90.41487204	1.93E-21	5.35E-20	3.45E-17
285780	LY86-AS1	-4.672518651	0.25113641	90.15412864	2.20E-21	6.09E-20	3.93E-17
29091	STXBP6	-3.649278086	3.280337632	90.0221855	2.36E-21	6.50E-20	4.22E-17
55844	PPP2R2D	-1.347372121	4.629841762	89.8384633	2.58E-21	7.13E-20	4.61E-17
7465	WEE1	4.108984037	5.764343304	89.78477871	2.66E-21	7.31E-20	4.75E-17
285954	INHBA-AS1	-4.220575136	-1.037257739	89.70059643	2.77E-21	7.62E-20	4.95E-17
105	ADARB2	-3.97041815	2.725576401	89.65527835	2.83E-21	7.78E-20	5.06E-17
122553	TRAPPC6B	-1.612297747	4.779599783	89.63557652	2.86E-21	7.85E-20	5.11E-17
126567	C2CD4C	-3.209018571	2.798652012	89.62366208	2.88E-21	7.88E-20	5.15E-17
22979	EFR3B	-2.103439784	5.685975737	89.62009968	2.89E-21	7.88E-20	5.16E-17
5909	RAP1GAP	-2.933381273	5.831381329	89.59664177	2.92E-21	7.97E-20	5.22E-17
56660	KCNK12	-3.926535353	1.298817186	89.30353807	3.39E-21	9.22E-20	6.06E-17
116988	AGAP3	-1.728512733	6.973412378	89.1756147	3.61E-21	9.83E-20	6.45E-17
114134	SLC2A13	-2.706202828	4.536836134	89.11185542	3.73E-21	1.01E-19	6.67E-17
283450	HECTD4	-2.17901047	5.951001314	89.06665901	3.82E-21	1.04E-19	6.83E-17
57586	SYT13	-4.572083372	4.140491648	89.06127083	3.83E-21	1.04E-19	6.84E-17
147670	SMIM17	-2.860467955	0.302483309	89.02093796	3.91E-21	1.06E-19	6.99E-17
1543	CYP1A1	-3.770693556	-2.276831773	89.0171285	3.91E-21	1.06E-19	6.99E-17
283392	TRHDE-AS1	-4.853579728	-1.029657489	88.92485028	4.10E-21	1.11E-19	7.33E-17
5063	PAK3	-3.740147475	4.057295426	88.85220472	4.25E-21	1.14E-19	7.59E-17
338758	ATP2B1-AS1	-2.365297204	2.157587509	88.82768713	4.31E-21	1.16E-19	7.70E-17
23316	CUX2	-4.63261247	2.210833212	88.82720378	4.31E-21	1.16E-19	7.70E-17
10777	ARPP21	-3.395846894	4.088984236	88.81931968	4.33E-21	1.16E-19	7.74E-17
490	ATP2B1	-2.124445119	6.480210039	88.78947678	4.39E-21	1.17E-19	7.84E-17
4741	NEFM	-5.048174724	4.307643187	88.78575231	4.40E-21	1.18E-19	7.86E-17
54805	CNNM2	-1.972955001	3.421218094	88.76930229	4.44E-21	1.18E-19	7.93E-17
27133	KCNH5	-4.685612194	0.672721268	88.6914698	4.61E-21	1.23E-19	8.24E-17
9743	ARHGAP32	-2.217945113	5.550751876	88.59807539	4.84E-21	1.29E-19	8.65E-17
3760	KCNJ3	-4.441794649	2.530141341	88.54207261	4.98E-21	1.32E-19	8.90E-17
27012	KCNV1	-5.385969943	1.477358437	88.51210737	5.05E-21	1.34E-19	9.02E-17
51127	TRIM17	-3.12737772	0.476951679	88.35525129	5.47E-21	1.45E-19	9.77E-17
333	APLP1	-2.831502307	8.116745485	88.24491085	5.78E-21	1.53E-19	1.03E-16
221692	PHACTR1	-2.777948737	4.899002723	88.23158208	5.82E-21	1.54E-19	1.04E-16
93611	FBXO44	-1.790816276	5.861607917	88.13821447	6.10E-21	1.61E-19	1.09E-16
283999	TMEM235	-4.670478479	2.042606253	87.97176602	6.64E-21	1.75E-19	1.19E-16
11188	NISCH	-1.696511538	7.083919069	87.95367907	6.70E-21	1.76E-19	1.20E-16
27067	STAU2	-1.305716092	5.469538344	87.78757698	7.29E-21	1.91E-19	1.30E-16
123283	TARSL2	-1.975744621	4.013646556	87.76974587	7.35E-21	1.93E-19	1.31E-16
9677	PPIP5K1	-1.779192421	3.643719259	87.68682382	7.67E-21	2.01E-19	1.37E-16
9738	CCP110	-1.900825469	4.858326024	87.60224071	8.00E-21	2.09E-19	1.43E-16
100271715	ARHGEF33	-2.23435651	-0.114135244	87.46831519	8.56E-21	2.23E-19	1.53E-16
5494	PPM1A	-1.373333373	5.844415084	87.45891548	8.60E-21	2.24E-19	1.54E-16
51341	ZBTB7A	-1.779174201	5.085200088	87.45125263	8.64E-21	2.25E-19	1.54E-16
8499	PPFIA2	-3.789137199	3.330576939	87.38883205	8.92E-21	2.32E-19	1.59E-16
221424	LRRC73	-2.841710644	1.869235647	87.26818562	9.48E-21	2.46E-19	1.69E-16
440279	UNC13C	-4.631138568	1.789636076	87.24311183	9.60E-21	2.49E-19	1.72E-16
8237	USP11	-1.542642193	7.935034351	87.17482381	9.93E-21	2.57E-19	1.77E-16
9172	MYOM2	-2.339336724	3.656566462	87.03191341	1.07E-20	2.76E-19	1.91E-16
642968	FAM163B	-4.720105536	3.013877096	86.82743841	1.18E-20	3.05E-19	2.11E-16
9728	SECISBP2L	-1.886442369	6.35968748	86.8065583	1.20E-20	3.08E-19	2.14E-16
56666	PANX2	-2.743039084	2.616152088	86.79745639	1.20E-20	3.09E-19	2.14E-16
125113	KRT222	-5.02321704	-0.079772255	86.76342199	1.22E-20	3.14E-19	2.18E-16
25769	SLC24A2	-3.67987417	4.751954827	86.37147609	1.49E-20	3.82E-19	2.66E-16
57595	PDZD4	-2.62691442	6.616396975	86.31986883	1.53E-20	3.92E-19	2.73E-16
55700	MAP7D1	-1.48335905	7.449879964	86.27083676	1.57E-20	4.01E-19	2.81E-16
83851	SYT16	-3.892069785	3.461608439	86.26695009	1.57E-20	4.01E-19	2.81E-16
26052	DNM3	-3.130324491	4.879691981	86.16239056	1.66E-20	4.23E-19	2.97E-16
54566	EPB41L4B	-3.61853057	2.917086111	86.07824763	1.73E-20	4.40E-19	3.09E-16
6770	STAR	-3.327885592	-0.228579396	85.87164104	1.92E-20	4.88E-19	3.43E-16
158399	ZNF483	-2.511958468	1.188582753	85.86797917	1.92E-20	4.88E-19	3.43E-16
9645	MICAL2	-3.280930694	5.100313398	85.70227742	2.09E-20	5.30E-19	3.73E-16
1850	DUSP8	-2.884000187	4.441397437	85.61319891	2.19E-20	5.54E-19	3.91E-16
2166	FAAH	-2.86869009	3.517405702	85.59773333	2.21E-20	5.57E-19	3.95E-16
55450	CAMK2N1	-2.576244948	7.442138874	85.53779163	2.27E-20	5.74E-19	4.06E-16
107	ADCY1	-3.445224546	5.211228761	85.40037585	2.44E-20	6.14E-19	4.36E-16
4248	MGAT3	-2.891348726	5.048679214	85.26820464	2.61E-20	6.56E-19	4.66E-16
534	ATP6V1G2	-3.039859881	5.377277982	85.18600489	2.72E-20	6.83E-19	4.86E-16
274	BIN1	-2.299792942	7.088636649	85.01950965	2.95E-20	7.41E-19	5.27E-16
784	CACNB3	-2.245365243	4.664712218	84.97997219	3.01E-20	7.55E-19	5.38E-16
2785	GNG3	-3.958807349	4.03121528	84.97110047	3.03E-20	7.58E-19	5.41E-16
9787	DLGAP5	7.149565131	3.744000575	84.94819722	3.06E-20	7.65E-19	5.47E-16
54386	TERF2IP	-1.465767603	7.133430803	84.8831625	3.17E-20	7.90E-19	5.66E-16
36	ACADSB	-1.724265931	4.203298706	84.87909075	3.17E-20	7.90E-19	5.66E-16
10982	MAPRE2	-1.478503793	7.135695683	84.86093503	3.20E-20	7.97E-19	5.72E-16
2554	GABRA1	-5.014767238	3.872331685	84.82193741	3.26E-20	8.11E-19	5.83E-16
57799	RAB40C	-1.546780554	4.952869214	84.77538004	3.34E-20	8.30E-19	5.97E-16
653269	POTEI	4.938818021	-0.950983761	84.65486481	3.55E-20	8.80E-19	6.34E-16
2845	GPR22	-4.528118396	0.849176801	84.64502283	3.57E-20	8.84E-19	6.38E-16
160622	GRASP	-2.366369052	3.748107839	84.57698579	3.70E-20	9.13E-19	6.61E-16
5595	MAPK3	-1.349737497	6.607442292	84.47016018	3.90E-20	9.63E-19	6.97E-16
283209	PGM2L1	-2.562349389	5.855142519	84.44968893	3.94E-20	9.71E-19	7.04E-16
407738	TAFA1	-4.342716908	1.533333434	84.43344249	3.97E-20	9.77E-19	7.09E-16
11255	HRH3	-4.660431085	1.554232367	84.43165336	3.98E-20	9.77E-19	7.11E-16
554225	STRCP1	-3.547905797	-1.571242859	84.4298873	3.98E-20	9.77E-19	7.11E-16
23101	MCF2L2	-3.386602357	2.59326152	84.16389089	4.55E-20	1.12E-18	8.13E-16
8916	HERC3	-1.571353483	4.345035295	84.12918835	4.63E-20	1.13E-18	8.27E-16
57180	ACTR3B	-1.907252318	4.341825749	84.00766289	4.93E-20	1.20E-18	8.81E-16
90249	UNC5A	-3.741043848	3.818989424	83.87775189	5.26E-20	1.28E-18	9.40E-16
56904	SH3GLB2	-1.852545075	6.178434107	83.84599738	5.35E-20	1.30E-18	9.56E-16
9951	HS3ST4	-4.252958847	1.845232367	83.8409907	5.36E-20	1.31E-18	9.58E-16
11122	PTPRT	-4.117140202	3.823945246	83.79271401	5.49E-20	1.34E-18	9.81E-16
81557	MAGED4B	5.404619117	1.167680939	83.70664815	5.74E-20	1.39E-18	1.03E-15
27132	CPNE7	-4.008614572	1.793764093	83.6984015	5.76E-20	1.40E-18	1.03E-15
10815	CPLX1	-3.712177064	4.384566523	83.52541475	6.29E-20	1.52E-18	1.12E-15
9177	HTR3B	-5.423050676	-2.058119986	83.50679218	6.35E-20	1.54E-18	1.13E-15
2550	GABBR1	-2.774173429	7.163799997	83.36845723	6.81E-20	1.64E-18	1.22E-15
285368	PRRT3	-2.030564772	3.67560907	83.36466668	6.82E-20	1.65E-18	1.22E-15
259232	NALCN	-2.947707301	4.078100201	83.3563318	6.85E-20	1.65E-18	1.22E-15
11101	ATE1	-1.405349444	4.416373448	83.34094079	6.91E-20	1.66E-18	1.23E-15
57185	NIPAL3	-2.541016018	5.717601407	83.33349331	6.93E-20	1.66E-18	1.24E-15
150379	PNPLA5	-4.497264617	-2.166530098	83.32582041	6.96E-20	1.67E-18	1.24E-15
492311	IGIP	-1.929912102	4.553960749	83.31296515	7.00E-20	1.68E-18	1.25E-15
3098	HK1	-1.902862468	7.062578676	83.30873856	7.02E-20	1.68E-18	1.25E-15
114783	LMTK3	-2.516998563	4.891641387	83.2741919	7.14E-20	1.71E-18	1.28E-15
342538	NACA2	3.95477402	0.260946833	83.25541875	7.21E-20	1.72E-18	1.29E-15
6620	SNCB	-4.232875736	5.220692368	83.15131	7.60E-20	1.81E-18	1.36E-15
9956	HS3ST2	-4.150659668	3.281238032	83.06173228	7.95E-20	1.89E-18	1.42E-15
57172	CAMK1G	-4.239888239	2.647354877	82.98097946	8.28E-20	1.97E-18	1.48E-15
5019	OXCT1	-1.746199194	5.867073162	82.96590839	8.35E-20	1.98E-18	1.49E-15
10403	NDC80	6.095015797	3.938974862	82.92241417	8.53E-20	2.02E-18	1.52E-15
146664	MGAT5B	-3.081827462	4.387615626	82.80332825	9.06E-20	2.15E-18	1.62E-15
7280	TUBB2A	-2.053366624	6.981305341	82.71975096	9.46E-20	2.23E-18	1.69E-15
818	CAMK2G	-2.243897921	6.206574118	82.67154816	9.69E-20	2.29E-18	1.73E-15
4122	MAN2A2	-1.728111154	6.355337262	82.62006584	9.94E-20	2.34E-18	1.78E-15
2983	GUCY1B1	-2.548627514	4.920486916	82.47245635	1.07E-19	2.52E-18	1.91E-15
8396	PIP4K2B	-1.49274517	7.341815835	82.3860577	1.12E-19	2.63E-18	2.00E-15
57571	CARNS1	-4.391237679	5.391345993	82.28440966	1.18E-19	2.77E-18	2.11E-15
1816	DRD5	-5.16615715	-1.420987211	82.1468072	1.26E-19	2.96E-18	2.25E-15
10458	BAIAP2	-1.869451189	5.858564942	82.09335493	1.30E-19	3.04E-18	2.32E-15
57709	SLC7A14	-4.04203487	3.872847974	81.91594983	1.42E-19	3.32E-18	2.54E-15
23648	SSBP3	-1.99529994	6.150420316	81.91057584	1.42E-19	3.33E-18	2.54E-15
1961	EGR4	-4.468230643	-0.312113814	81.90377065	1.43E-19	3.33E-18	2.56E-15
101929544	LINC02217	-4.926402362	-2.268450414	81.76940922	1.53E-19	3.56E-18	2.73E-15
5905	RANGAP1	-1.736733007	6.70468182	81.71502295	1.57E-19	3.66E-18	2.81E-15
7050	TGIF1	2.865842868	5.630551293	81.67335541	1.61E-19	3.73E-18	2.88E-15
7277	TUBA4A	-3.061224201	5.316997416	81.65489901	1.62E-19	3.76E-18	2.89E-15
55323	LARP6	-1.979727495	5.386468704	81.63768551	1.63E-19	3.79E-18	2.91E-15
116966	WDR17	-2.284403752	3.539555673	81.63511231	1.64E-19	3.79E-18	2.93E-15
90355	C5orf30	-1.964998364	4.254847399	81.62545772	1.64E-19	3.80E-18	2.93E-15
10900	RUNDC3A	-3.376877531	5.757441773	81.62195158	1.65E-19	3.80E-18	2.95E-15
112476	PRRT2	-3.132858357	4.620086217	81.62111705	1.65E-19	3.80E-18	2.95E-15
816	CAMK2B	-3.393383613	5.989127356	81.47949591	1.77E-19	4.08E-18	3.16E-15
3631	INPP4A	-1.515337291	5.617109944	81.41814081	1.83E-19	4.20E-18	3.27E-15
55165	CEP55	5.391044307	3.210571184	81.39426306	1.85E-19	4.25E-18	3.31E-15
5649	RELN	-4.272917655	2.827631251	81.33668376	1.90E-19	4.37E-18	3.40E-15
26030	PLEKHG3	-2.77146057	4.75699838	81.3125185	1.93E-19	4.41E-18	3.45E-15
11041	B4GAT1	-1.734457251	6.991866698	81.2854707	1.95E-19	4.47E-18	3.48E-15
104	ADARB1	-2.377075712	4.123874209	81.26619264	1.97E-19	4.51E-18	3.52E-15
140679	SLC32A1	-4.595473667	2.303006783	81.23913431	2.00E-19	4.56E-18	3.57E-15
2914	GRM4	-4.389024271	0.399054517	81.22865359	2.01E-19	4.58E-18	3.59E-15
257240	KLHL34	-3.736954958	-1.493111533	81.19717128	2.04E-19	4.65E-18	3.65E-15
2781	GNAZ	-2.198922027	5.096543553	81.17307556	2.07E-19	4.70E-18	3.70E-15
84940	CORO6	-3.284758017	1.668377354	81.15020796	2.09E-19	4.75E-18	3.73E-15
284615	ANKRD34A	-2.965856089	2.670224351	81.12067329	2.12E-19	4.82E-18	3.79E-15
547	KIF1A	-3.156466638	8.281065135	81.11741093	2.13E-19	4.82E-18	3.81E-15
55872	PBK	7.283572451	4.85174666	81.11546802	2.13E-19	4.82E-18	3.81E-15
161	AP2A2	-1.511001483	6.923253265	81.09911894	2.15E-19	4.85E-18	3.84E-15
11065	UBE2C	7.359597079	5.236926238	81.07629437	2.17E-19	4.90E-18	3.88E-15
222662	LHFPL5	-4.500614045	-1.972592219	81.0394358	2.21E-19	4.99E-18	3.95E-15
23287	AGTPBP1	-1.971982858	4.553255648	80.98258717	2.28E-19	5.12E-18	4.07E-15
9382	COG1	-1.34770354	5.284540517	80.94441117	2.32E-19	5.22E-18	4.15E-15
83546	RTBDN	-3.728199875	0.391467912	80.9424908	2.32E-19	5.22E-18	4.15E-15
50632	CALY	-4.530193807	3.279365778	80.79397518	2.51E-19	5.62E-18	4.49E-15
375196	LOC375196	-3.227784231	-1.420741345	80.7801403	2.52E-19	5.65E-18	4.50E-15
57475	PLEKHH1	-3.143838707	5.488022066	80.6460894	2.70E-19	6.04E-18	4.82E-15
3775	KCNK1	-3.822068096	3.59354799	80.64404344	2.70E-19	6.04E-18	4.82E-15
1114	CHGB	-3.746056056	4.889230515	80.63479506	2.72E-19	6.06E-18	4.86E-15
57338	JPH3	-4.365139618	4.118800286	80.55779846	2.82E-19	6.29E-18	5.04E-15
3736	KCNA1	-4.026926929	2.086125318	80.55479378	2.83E-19	6.29E-18	5.06E-15
1267	CNP	-2.493116352	8.855733238	80.53946162	2.85E-19	6.33E-18	5.09E-15
205327	C2orf69	-1.252660274	4.329886693	80.45057399	2.98E-19	6.62E-18	5.32E-15
84539	MCHR2	-5.758848935	-0.838517614	80.42384987	3.02E-19	6.70E-18	5.40E-15
170394	PWWP2B	-1.81649945	2.884789929	80.4196787	3.03E-19	6.70E-18	5.41E-15
25791	NGEF	-3.780007018	4.972965338	80.34814262	3.14E-19	6.93E-18	5.61E-15
285220	EPHA6	-4.794343578	-0.799623558	80.34785565	3.14E-19	6.93E-18	5.61E-15
23072	HECW1	-3.970342354	2.708236977	80.25698711	3.29E-19	7.25E-18	5.88E-15
7153	TOP2A	7.295320889	6.8904855	80.180996	3.42E-19	7.53E-18	6.11E-15
170850	KCNG3	-4.42832127	-1.56917801	80.12941129	3.51E-19	7.72E-18	6.27E-15
28964	GIT1	-1.541450908	6.735070402	80.08019396	3.60E-19	7.90E-18	6.43E-15
105371485	LOC105371485	-5.158027138	-1.834254263	80.02261804	3.70E-19	8.13E-18	6.61E-15
5650	KLK7	-5.618633736	0.377251236	80.00657771	3.73E-19	8.18E-18	6.67E-15
9673	SLC25A44	-1.251948521	5.935532007	79.9075557	3.92E-19	8.59E-18	7.00E-15
400046	LINC02389	-4.212094113	-1.454115022	79.84239569	4.05E-19	8.87E-18	7.24E-15
2572	GAD2	-4.528588483	3.152910478	79.72826865	4.30E-19	9.38E-18	7.68E-15
9229	DLGAP1	-3.232758025	5.203721934	79.61800196	4.54E-19	9.91E-18	8.11E-15
2775	GNAO1	-2.736076929	7.091946784	79.57938554	4.63E-19	1.01E-17	8.27E-15
253982	ASPHD1	-2.854342298	4.244769895	79.43247388	4.99E-19	1.09E-17	8.92E-15
64151	NCAPG	5.980732602	4.171188714	79.35542667	5.19E-19	1.13E-17	9.27E-15
23158	TBC1D9	-2.249087493	4.686090753	79.30069029	5.33E-19	1.16E-17	9.52E-15
81565	NDEL1	-1.321043373	5.21372868	79.17033407	5.70E-19	1.24E-17	1.02E-14
8111	GPR68	-3.327363874	1.056947677	79.13089712	5.81E-19	1.26E-17	1.04E-14
3746	KCNC1	-3.181896672	3.836227592	79.09722789	5.91E-19	1.28E-17	1.06E-14
119391	GSTO2	-2.825126944	1.433042983	79.07917214	5.97E-19	1.29E-17	1.07E-14
57520	HECW2	-2.478754528	3.614961216	79.01235736	6.17E-19	1.33E-17	1.10E-14
222950	NYAP1	-2.576465661	4.18717678	78.96210161	6.33E-19	1.36E-17	1.13E-14
132204	SYNPR	-4.647156397	3.382548035	78.89316643	6.56E-19	1.41E-17	1.17E-14
80823	BHLHB9	-1.572777732	4.139562666	78.8299415	6.77E-19	1.46E-17	1.21E-14
10059	DNM1L	-1.228648817	6.405671868	78.75889176	7.02E-19	1.51E-17	1.25E-14
111	ADCY5	-3.231689243	4.441139921	78.66035827	7.38E-19	1.58E-17	1.32E-14
23221	RHOBTB2	-1.918912115	5.310230095	78.5786227	7.69E-19	1.65E-17	1.37E-14
23373	CRTC1	-1.860670674	5.562731601	78.53458777	7.86E-19	1.68E-17	1.40E-14
3780	KCNN1	-3.203019447	3.244863355	78.42713953	8.30E-19	1.77E-17	1.48E-14
8871	SYNJ2	-2.954620644	4.939194719	78.39168569	8.45E-19	1.80E-17	1.51E-14
3991	LIPE	-2.811970282	3.757729832	78.33802482	8.68E-19	1.85E-17	1.55E-14
256536	TCERG1L	-4.536259318	-0.267767812	77.90002055	1.08E-18	2.31E-17	1.93E-14
387357	THEMIS	-3.375826062	-0.317779182	77.87077086	1.10E-18	2.34E-17	1.97E-14
79733	E2F8	6.562680564	1.97062627	77.81217976	1.13E-18	2.41E-17	2.02E-14
57558	USP35	-1.423016338	3.692603676	77.77978117	1.15E-18	2.44E-17	2.05E-14
653316	FAM153CP	-4.638021435	-1.185740516	77.77542534	1.15E-18	2.45E-17	2.05E-14
8851	CDK5R1	-3.085672001	5.573339042	77.77092522	1.16E-18	2.45E-17	2.07E-14
55723	ASF1B	5.872281975	4.567317902	77.73492274	1.18E-18	2.49E-17	2.11E-14
10385	BTN2A2	2.270898855	4.228938202	77.6428388	1.23E-18	2.61E-17	2.20E-14
143244	EIF5AL1	3.788092866	2.495207944	77.48030365	1.34E-18	2.83E-17	2.39E-14
26287	ANKRD2	-3.562956071	-1.297057773	77.38651831	1.41E-18	2.96E-17	2.52E-14
4660	PPP1R12B	-2.021474742	5.207899781	77.38223518	1.41E-18	2.97E-17	2.52E-14
26051	PPP1R16B	-3.65462028	5.012864081	77.35711968	1.43E-18	3.00E-17	2.56E-14
25789	TMEM59L	-2.258929975	6.990866331	77.27219108	1.49E-18	3.13E-17	2.66E-14
9515	STXBP5L	-3.637108997	2.976763011	77.22787871	1.52E-18	3.19E-17	2.72E-14
699	BUB1	5.338455387	4.508190128	77.13965441	1.59E-18	3.34E-17	2.84E-14
343990	KIAA1211L	-2.752721972	4.301177213	77.08837934	1.63E-18	3.42E-17	2.91E-14
3097	HIVEP2	-2.174172827	5.11894542	77.06268309	1.66E-18	3.46E-17	2.97E-14
158135	TTLL11	-1.639510705	2.406933342	77.0444798	1.67E-18	3.49E-17	2.98E-14
63893	UBE2O	-1.632325944	5.768748173	77.0377202	1.68E-18	3.50E-17	3.00E-14
22941	SHANK2	-3.900696219	3.15898223	76.99401329	1.71E-18	3.57E-17	3.06E-14
286262	TPRN	-1.882835966	4.582742102	76.91459202	1.79E-18	3.71E-17	3.20E-14
408263	FNDC9	-4.054330409	1.694205844	76.9021346	1.80E-18	3.73E-17	3.22E-14
79772	MCTP1	-2.750833059	3.144613693	76.84628251	1.85E-18	3.84E-17	3.31E-14
221710	SMIM13	-1.518877166	5.323870208	76.82858454	1.86E-18	3.87E-17	3.32E-14
3756	KCNH1	-3.934606446	1.345506173	76.81726592	1.88E-18	3.88E-17	3.36E-14
57446	NDRG3	-1.658324204	6.289290557	76.76794318	1.92E-18	3.98E-17	3.43E-14
8831	SYNGAP1	-2.005508648	5.731749618	76.70369015	1.99E-18	4.10E-17	3.56E-14
2134	EXTL1	-3.119409308	3.207589983	76.7011382	1.99E-18	4.10E-17	3.56E-14
51286	CEND1	-2.684456626	5.56535172	76.55405358	2.14E-18	4.42E-17	3.82E-14
9717	SEC14L5	-4.052093953	3.21064386	76.53241184	2.17E-18	4.46E-17	3.88E-14
1058	CENPA	6.022370561	2.919749116	76.47043486	2.24E-18	4.60E-17	4.00E-14
79789	CLMN	-2.411158874	4.07814843	76.38628182	2.33E-18	4.79E-17	4.16E-14
7301	TYRO3	-2.034542359	6.577092102	76.36584123	2.36E-18	4.84E-17	4.22E-14
2566	GABRG2	-4.694295158	3.680569892	76.3027376	2.43E-18	4.99E-17	4.34E-14
10133	OPTN	-1.906275755	5.943568003	76.25561949	2.49E-18	5.10E-17	4.45E-14
9833	MELK	6.902435638	4.147861889	76.24478345	2.51E-18	5.12E-17	4.49E-14
55088	CCDC186	-1.6699652	3.105048994	76.13794216	2.65E-18	5.40E-17	4.74E-14
22920	KIFAP3	-1.22268997	6.407290871	76.13431613	2.65E-18	5.41E-17	4.74E-14
83692	CD99L2	-1.360680422	7.204070088	76.12774875	2.66E-18	5.42E-17	4.75E-14
4942	OAT	-1.551917363	6.122974735	76.11248945	2.68E-18	5.45E-17	4.79E-14
3758	KCNJ1	-3.055855267	-1.831008938	76.02600606	2.80E-18	5.69E-17	5.00E-14
152330	CNTN4	-3.659159953	1.760095852	75.9242632	2.95E-18	5.99E-17	5.27E-14
40	ASIC2	-4.32339378	1.485019827	75.89758438	2.99E-18	6.06E-17	5.34E-14
401097	C3orf80	-3.351749867	1.32847251	75.86416463	3.04E-18	6.16E-17	5.43E-14
6752	SSTR2	-3.354732903	3.53300168	75.83260139	3.09E-18	6.25E-17	5.52E-14
170261	ZCCHC12	-3.555644386	3.230829164	75.80065444	3.14E-18	6.34E-17	5.61E-14
57142	RTN4	-1.300770763	9.007966332	75.66294157	3.36E-18	6.79E-17	6.00E-14
221061	FAM171A1	-2.261563966	5.685519199	75.65868055	3.37E-18	6.80E-17	6.02E-14
56977	STOX2	-2.466858106	4.419202585	75.6360935	3.41E-18	6.87E-17	6.09E-14
27255	CNTN6	-3.150855642	0.32280322	75.53237757	3.59E-18	7.23E-17	6.41E-14
219333	USP12	-1.561673621	4.78086159	75.52381037	3.61E-18	7.26E-17	6.45E-14
728658	RPL13AP5	4.091710355	5.469530803	75.49683707	3.66E-18	7.35E-17	6.54E-14
8470	SORBS2	-2.641467201	4.511672475	75.47595214	3.70E-18	7.42E-17	6.61E-14
398	ARHGDIG	-3.947531371	3.710499615	75.46450643	3.72E-18	7.45E-17	6.65E-14
9911	TMCC2	-2.767037937	4.606711297	75.44599788	3.76E-18	7.51E-17	6.72E-14
5178	PEG3	-2.989875204	5.987109978	75.34568108	3.95E-18	7.90E-17	7.06E-14
146433	IL34	-2.805429171	2.828971908	75.34302813	3.96E-18	7.90E-17	7.08E-14
84162	KIAA1109	-1.962045229	5.77019727	75.14377134	4.38E-18	8.73E-17	7.83E-14
3361	HTR5A	-4.678464079	0.242213122	75.13971534	4.39E-18	8.74E-17	7.84E-14
222901	RPL23P8	4.090907293	0.297928557	75.12507033	4.42E-18	8.79E-17	7.90E-14
64506	CPEB1	-2.402454684	3.341600823	75.07952667	4.52E-18	8.99E-17	8.08E-14
55355	HJURP	5.978169199	3.988621503	75.06683999	4.55E-18	9.02E-17	8.13E-14
478	ATP1A3	-3.888185221	7.329290744	75.06470027	4.56E-18	9.02E-17	8.15E-14
84687	PPP1R9B	-1.621502987	6.729477273	75.06466616	4.56E-18	9.02E-17	8.15E-14
6252	RTN1	-3.118411278	7.202116905	75.0129985	4.68E-18	9.25E-17	8.36E-14
1978	EIF4EBP1	3.67514993	5.419627672	74.99109007	4.73E-18	9.35E-17	8.45E-14
56899	ANKS1B	-3.332552795	4.596338531	74.98538251	4.74E-18	9.36E-17	8.47E-14
100506599	PPP1R26-AS1	-2.39722008	-0.271518325	74.84082486	5.10E-18	1.01E-16	9.11E-14
1135	CHRNA2	-4.379596203	-0.509896715	74.75048541	5.34E-18	1.05E-16	9.54E-14
5860	QDPR	-2.304916614	6.929992798	74.72639926	5.41E-18	1.06E-16	9.67E-14
84961	FBXL20	-1.245089003	4.631683117	74.7011052	5.48E-18	1.08E-16	9.79E-14
59344	ALOXE3	-3.436676674	-1.348584057	74.65314317	5.61E-18	1.10E-16	1.00E-13
55827	DCAF6	-1.497834081	5.5720383	74.61623698	5.72E-18	1.12E-16	1.02E-13
222166	MTURN	-2.884881602	7.891015936	74.54396359	5.93E-18	1.16E-16	1.06E-13
4605	MYBL2	7.686775634	5.544437123	74.47882598	6.13E-18	1.20E-16	1.10E-13
9481	SLC25A27	-3.099392358	3.304640218	74.47133281	6.15E-18	1.20E-16	1.10E-13
101927728	LINC01476	-6.151884648	-2.67374339	74.44298037	6.24E-18	1.22E-16	1.12E-13
22927	HABP4	-1.607114702	5.529559389	74.41364979	6.33E-18	1.24E-16	1.13E-13
84623	KIRREL3	-3.357767004	3.707796933	74.40082312	6.38E-18	1.24E-16	1.14E-13
11332	ACOT7	-2.162930939	5.752990534	74.39393106	6.40E-18	1.25E-16	1.14E-13
51203	NUSAP1	5.384921549	5.762645525	74.36754457	6.48E-18	1.26E-16	1.16E-13
23233	EXOC6B	-1.364841467	5.464580743	74.2915036	6.74E-18	1.31E-16	1.20E-13
10299	Mar-06	-1.180302989	7.047556163	74.13287017	7.30E-18	1.42E-16	1.30E-13
50488	MINK1	-1.733203839	6.990720242	74.13244884	7.30E-18	1.42E-16	1.30E-13
2149	F2R	4.774344655	6.669107315	74.02489473	7.71E-18	1.49E-16	1.38E-13
766	CA7	-3.926616891	-0.2338786	73.94042213	8.05E-18	1.56E-16	1.44E-13
51148	CERCAM	-2.452655372	6.453774168	73.92929772	8.10E-18	1.56E-16	1.45E-13
26033	ATRNL1	-3.390380111	4.282538951	73.88062874	8.30E-18	1.60E-16	1.48E-13
114299	PALM2	-3.416575103	0.300740117	73.87826194	8.31E-18	1.60E-16	1.48E-13
64409	GALNT17	-4.427955298	4.287555555	73.80760934	8.61E-18	1.66E-16	1.54E-13
57026	PDXP	-2.585164007	1.666743905	73.68343078	9.17E-18	1.76E-16	1.64E-13
389072	PLEKHM3	-2.493651105	1.319583125	73.67852955	9.19E-18	1.77E-16	1.64E-13
9212	AURKB	6.656739213	3.970131129	73.67010058	9.23E-18	1.77E-16	1.65E-13
100128531	LOC100128531	-2.863251305	-1.849987482	73.45125561	1.03E-17	1.98E-16	1.84E-13
6102	RP2	2.430830645	4.986863027	73.41430164	1.05E-17	2.01E-16	1.88E-13
8506	CNTNAP1	-2.22970841	6.224233446	73.33067525	1.10E-17	2.10E-16	1.97E-13
57463	AMIGO1	-2.00524346	4.782299083	73.27542578	1.13E-17	2.16E-16	2.02E-13
728084	LINC02458	-2.960613624	-1.172395144	73.20912951	1.17E-17	2.23E-16	2.09E-13
386597	RNF144A-AS1	-3.795000593	0.535457033	73.17274375	1.19E-17	2.27E-16	2.13E-13
57535	KIAA1324	-2.848518621	2.974697193	73.16182653	1.19E-17	2.28E-16	2.13E-13
955	ENTPD6	-1.518074822	6.385981852	73.09016169	1.24E-17	2.36E-16	2.22E-13
64122	FN3K	-1.895111751	5.021777851	72.99327289	1.30E-17	2.47E-16	2.32E-13
55753	OGDHL	-3.452484913	3.573166915	72.95318137	1.33E-17	2.52E-16	2.38E-13
349667	RTN4RL2	-3.186572347	3.065085724	72.93909969	1.34E-17	2.53E-16	2.39E-13
51764	GNG13	-3.734611553	-0.91904228	72.92149349	1.35E-17	2.55E-16	2.41E-13
56995	TULP4	-2.073557119	4.929792261	72.88916706	1.37E-17	2.59E-16	2.45E-13
57062	DDX24	-1.428134134	7.319950143	72.71851727	1.50E-17	2.82E-16	2.68E-13
4976	OPA1	-1.362627809	6.049251887	72.69684045	1.51E-17	2.85E-16	2.70E-13
285596	FAM153A	-4.422184199	-0.440301653	72.65221156	1.55E-17	2.91E-16	2.77E-13
5602	MAPK10	-2.031409519	5.784304529	72.55418089	1.63E-17	3.06E-16	2.91E-13
7431	VIM	3.664132268	11.53186979	72.54826344	1.63E-17	3.07E-16	2.91E-13
11270	NRM	3.29039483	4.711422273	72.52488094	1.65E-17	3.10E-16	2.95E-13
9648	GCC2	-1.581003763	4.818289763	72.42966339	1.73E-17	3.25E-16	3.09E-13
5646	PRSS3	-3.323480564	1.611787425	72.28102857	1.87E-17	3.50E-16	3.34E-13
653781	POTEJ	4.764161732	-0.790524301	72.22672082	1.92E-17	3.59E-16	3.43E-13
205147	AMER3	-4.375873585	1.476922075	72.17205519	1.97E-17	3.69E-16	3.52E-13
57576	KIF17	-2.387451354	2.517910052	72.08985833	2.06E-17	3.84E-16	3.68E-13
574432	IBA57-DT	-2.864486262	-1.0996889	72.05817984	2.09E-17	3.90E-16	3.73E-13
100996635	LINC02607	-4.851959552	0.496677572	71.89872266	2.27E-17	4.23E-16	4.06E-13
4753	NELL2	-3.037254436	6.084628171	71.8636251	2.31E-17	4.30E-16	4.13E-13
221545	C6orf136	-1.356582807	4.059763665	71.76667775	2.42E-17	4.51E-16	4.32E-13
91	ACVR1B	-1.409828168	5.513053365	71.76477853	2.42E-17	4.51E-16	4.32E-13
66036	MTMR9	-1.576417294	4.883998772	71.75064362	2.44E-17	4.54E-16	4.36E-13
9917	FAM20B	-1.184387992	5.555807839	71.72283933	2.48E-17	4.60E-16	4.43E-13
6474	SHOX2	8.62074469	4.004582179	71.71596285	2.49E-17	4.61E-16	4.45E-13
57449	PLEKHG5	-2.273650597	4.070544373	71.69001069	2.52E-17	4.66E-16	4.50E-13
4190	MDH1	-1.602379194	7.336873171	71.62958039	2.60E-17	4.80E-16	4.65E-13
283514	SIAH3	-3.656440038	0.025677616	71.54642709	2.71E-17	5.00E-16	4.84E-13
26220	DGCR5	-3.028595814	1.094932459	71.54397438	2.71E-17	5.01E-16	4.84E-13
92558	BICDL1	-3.315597781	1.935110151	71.53807355	2.72E-17	5.02E-16	4.86E-13
57478	USP31	-1.902719293	3.867292281	71.53515067	2.72E-17	5.02E-16	4.86E-13
57732	ZFYVE28	-1.906496954	3.712237479	71.43869332	2.86E-17	5.26E-16	5.11E-13
117154	DACH2	-4.187019242	1.222705232	71.41950094	2.89E-17	5.31E-16	5.16E-13
1778	DYNC1H1	-1.792620226	8.539879865	71.3211483	3.04E-17	5.57E-16	5.43E-13
101410534	DLGAP1-AS4	-4.04246814	-0.553936074	71.2471694	3.15E-17	5.78E-16	5.63E-13
659	BMPR2	-1.275140037	6.413985847	71.18808365	3.25E-17	5.95E-16	5.81E-13
402381	SOHLH1	-4.639176959	-0.376416457	71.07206678	3.44E-17	6.31E-16	6.15E-13
23396	PIP5K1C	-1.703823872	6.552727896	70.99484589	3.58E-17	6.55E-16	6.40E-13
284656	EPHA10	-3.92114625	1.806937845	70.87573114	3.80E-17	6.95E-16	6.79E-13
5950	RBP4	-3.762086827	1.758972363	70.69766026	4.16E-17	7.60E-16	7.43E-13
170961	ANKRD24	-2.868261493	2.883136923	70.56105696	4.46E-17	8.14E-16	7.97E-13
29965	CDIP1	-1.639874218	6.66269021	70.53630083	4.52E-17	8.23E-16	8.08E-13
64423	INF2	-1.93327189	6.24020877	70.42167825	4.79E-17	8.71E-16	8.56E-13
338651	KRTAP5-AS1	-3.639449028	-0.443745214	70.41361546	4.81E-17	8.74E-16	8.59E-13
23261	CAMTA1	-1.476830708	5.814023959	70.38349914	4.88E-17	8.87E-16	8.72E-13
1393	CRHBP	-3.652504204	1.437402679	70.34265604	4.98E-17	9.04E-16	8.90E-13
6775	STAT4	-3.130890729	1.010535454	70.18785074	5.39E-17	9.76E-16	9.63E-13
9670	IPO13	-1.37992679	6.58734712	70.18757154	5.39E-17	9.76E-16	9.63E-13
51046	ST8SIA3	-4.29448393	4.176923765	70.13019931	5.55E-17	1.00E-15	9.92E-13
203190	LGI3	-3.800685791	5.021834989	70.08910344	5.67E-17	1.02E-15	1.01E-12
23400	ATP13A2	-1.531563319	6.576267845	70.07706219	5.70E-17	1.03E-15	1.02E-12
26580	BSCL2	-1.835000583	3.585737694	70.05365045	5.77E-17	1.04E-15	1.03E-12
6860	SYT4	-4.234326731	3.870709851	69.96749967	6.03E-17	1.09E-15	1.08E-12
3049	HBQ1	-3.572754259	-1.715364525	69.95414237	6.07E-17	1.09E-15	1.08E-12
145581	LRFN5	-4.129111667	1.87264685	69.84362798	6.42E-17	1.15E-15	1.15E-12
83850	ESYT3	-2.849723012	0.588039374	69.80659378	6.54E-17	1.17E-15	1.17E-12
3737	KCNA2	-2.7409781	2.583403573	69.80402934	6.55E-17	1.18E-15	1.17E-12
284252	KCTD1	-1.555915796	4.276411444	69.70281054	6.89E-17	1.24E-15	1.23E-12
54545	MTMR12	-1.224607751	4.841018703	69.69827221	6.91E-17	1.24E-15	1.23E-12
10927	SPIN1	-1.201125281	6.785595787	69.66366787	7.03E-17	1.26E-15	1.26E-12
85360	SYDE1	2.692860755	5.472328171	69.65745229	7.06E-17	1.26E-15	1.26E-12
375057	STUM	-3.226218189	4.866630689	69.56028146	7.41E-17	1.32E-15	1.32E-12
9666	DZIP3	-1.625757728	4.976239822	69.5068059	7.62E-17	1.36E-15	1.36E-12
100506791	LINC01511	-4.82892392	-1.521972137	69.47588998	7.74E-17	1.38E-15	1.38E-12
84553	FAXC	-2.283974408	3.872915853	69.46515945	7.78E-17	1.38E-15	1.39E-12
2562	GABRB3	-3.93596196	4.394161785	69.40108934	8.03E-17	1.43E-15	1.43E-12
775	CACNA1C	-2.963983183	3.929963664	69.38456807	8.10E-17	1.44E-15	1.45E-12
10947	AP3M2	-1.541326978	5.299594121	69.34110165	8.28E-17	1.47E-15	1.48E-12
9472	AKAP6	-2.328937412	5.70691975	69.31897427	8.38E-17	1.48E-15	1.50E-12
26472	PPP1R14B	3.04436411	6.416938507	69.21917754	8.81E-17	1.56E-15	1.57E-12
143379	C10orf82	-3.712969865	-2.263896898	69.21061582	8.85E-17	1.57E-15	1.58E-12
285696	BASP1-AS1	-4.102179838	-1.242659184	69.20570923	8.87E-17	1.57E-15	1.58E-12
25775	C22orf24	-2.454725948	-1.707986792	69.10133417	9.35E-17	1.65E-15	1.67E-12
10024	TROAP	6.414734902	4.03250028	69.08446237	9.43E-17	1.66E-15	1.69E-12
9651	PLCH2	-3.693805656	3.087174939	69.07133827	9.50E-17	1.67E-15	1.70E-12
202134	FAM153B	-4.525290075	0.222192228	69.06576438	9.52E-17	1.68E-15	1.70E-12
93377	OPALIN	-5.023094982	4.114310289	68.999025	9.85E-17	1.73E-15	1.76E-12
140767	NRSN1	-3.273725357	4.02762985	68.99641163	9.86E-17	1.73E-15	1.76E-12
28512	NKIRAS1	-1.545611633	4.317073321	68.95022594	1.01E-16	1.77E-15	1.80E-12
9312	KCNB2	-4.83169532	-0.805770514	68.84396466	1.07E-16	1.87E-15	1.91E-12
4904	YBX1	2.459460525	9.237328402	68.83309154	1.07E-16	1.88E-15	1.91E-12
2146	EZH2	4.57015862	5.23674563	68.74686832	1.12E-16	1.96E-15	2.00E-12
3831	KLC1	-1.735939185	5.752251167	68.64695055	1.18E-16	2.06E-15	2.11E-12
22919	MAPRE1	1.491874965	7.616840036	68.58160154	1.22E-16	2.13E-15	2.18E-12
140803	TRPM6	-3.075886993	0.486430883	68.58068718	1.22E-16	2.13E-15	2.18E-12
128434	VSTM2L	-3.55685118	3.800644333	68.55804395	1.23E-16	2.15E-15	2.20E-12
115273	RAB42	4.720260147	3.251004683	68.44924512	1.30E-16	2.27E-15	2.32E-12
24137	KIF4A	4.984222099	4.633935486	68.42473716	1.32E-16	2.29E-15	2.36E-12
89795	NAV3	-2.895606313	3.843701962	68.36731031	1.36E-16	2.36E-15	2.43E-12
57213	SPRYD7	-1.453351752	4.051185804	68.27179367	1.42E-16	2.47E-15	2.54E-12
389812	LCN15	-4.307705585	-1.594643787	68.24674037	1.44E-16	2.50E-15	2.57E-12
55176	SEC61A2	-1.914162415	4.465873484	68.23136966	1.45E-16	2.52E-15	2.59E-12
4744	NEFH	-3.492905863	3.257253323	68.18694693	1.49E-16	2.57E-15	2.66E-12
6187	RPS2	2.506104605	9.697507488	68.16480831	1.50E-16	2.60E-15	2.68E-12
4761	NEUROD2	-4.23300999	2.5559478	68.11805467	1.54E-16	2.66E-15	2.75E-12
27006	FGF22	-3.008111657	-1.457165932	68.05610696	1.59E-16	2.74E-15	2.84E-12
10739	RFPL2	-3.424688797	-1.03669907	67.96137846	1.67E-16	2.88E-15	2.98E-12
10808	HSPH1	-1.609750107	6.688814844	67.95148184	1.68E-16	2.89E-15	3.00E-12
287	ANK2	-2.111029417	7.689463891	67.88333888	1.73E-16	2.99E-15	3.09E-12
171177	RHOV	-3.104523726	-1.058449398	67.87121939	1.75E-16	3.00E-15	3.13E-12
10817	FRS3	-1.515151898	3.303119672	67.74870506	1.86E-16	3.19E-15	3.32E-12
23359	FAM189A1	-2.858459438	3.099777392	67.7128197	1.89E-16	3.25E-15	3.38E-12
4747	NEFL	-4.510713463	5.870130938	67.59572721	2.01E-16	3.44E-15	3.59E-12
121441	NEDD1	2.089295155	4.55295574	67.59150915	2.01E-16	3.45E-15	3.59E-12
343171	OR2W3	-3.276864527	-2.017750238	67.46741529	2.14E-16	3.67E-15	3.82E-12
57165	GJC2	-3.233031614	2.825713323	67.3936243	2.22E-16	3.80E-15	3.97E-12
25924	MYRIP	-2.875336364	3.713681806	67.38062336	2.24E-16	3.82E-15	4.00E-12
7799	PRDM2	-1.665876959	5.42530454	67.36615303	2.25E-16	3.85E-15	4.02E-12
1104	RCC1	2.696579847	5.129955443	67.29651348	2.34E-16	3.98E-15	4.18E-12
7041	TGFB1I1	3.568482073	5.321084223	67.28964941	2.34E-16	3.99E-15	4.18E-12
1132	CHRM4	-3.021265261	0.477943797	67.22772892	2.42E-16	4.12E-15	4.32E-12
8497	PPFIA4	-2.731560524	4.57740151	67.14918804	2.52E-16	4.28E-15	4.50E-12
1394	CRHR1	-3.443666272	1.15984876	66.88007834	2.89E-16	4.90E-15	5.16E-12
727957	MROH1	-1.699571793	4.925530732	66.82152926	2.97E-16	5.04E-15	5.31E-12
27069	GHITM	-1.425358411	7.169286886	66.79527025	3.01E-16	5.11E-15	5.38E-12
3745	KCNB1	-3.411946689	4.420901992	66.73143931	3.11E-16	5.27E-15	5.56E-12
81533	ITFG1	-1.282741562	6.206448176	66.69838759	3.16E-16	5.35E-15	5.65E-12
221002	RASGEF1A	-3.02663869	3.108116513	66.60547086	3.32E-16	5.61E-15	5.93E-12
2917	GRM7	-3.98277222	1.216742954	66.56331587	3.39E-16	5.72E-15	6.06E-12
9381	OTOF	-3.341167201	0.504266321	66.48961084	3.52E-16	5.94E-15	6.29E-12
80007	C10orf88	-1.236526794	2.866530216	66.46553632	3.56E-16	6.00E-15	6.36E-12
5725	PTBP1	2.051030875	7.675269243	66.41590737	3.65E-16	6.15E-15	6.52E-12
140707	BRI3BP	-1.376538593	4.545955666	66.4038975	3.67E-16	6.18E-15	6.56E-12
9821	RB1CC1	-1.270138452	5.860958384	66.3928323	3.69E-16	6.21E-15	6.59E-12
554235	ASPDH	-3.086385462	1.700628945	66.35204609	3.77E-16	6.33E-15	6.74E-12
57698	SHTN1	-2.632876916	5.657859286	66.32928911	3.82E-16	6.40E-15	6.83E-12
84084	RAB6C	-2.263671166	-0.927751835	66.30993721	3.85E-16	6.46E-15	6.88E-12
6456	SH3GL2	-3.745285929	4.938899757	66.17651499	4.12E-16	6.90E-15	7.36E-12
5818	NECTIN1	-2.587714362	5.570325288	66.12459771	4.23E-16	7.08E-15	7.56E-12
23321	TRIM2	-1.860154214	7.127915647	66.04271879	4.41E-16	7.38E-15	7.88E-12
2185	PTK2B	-2.261802251	6.042554921	65.96091324	4.60E-16	7.68E-15	8.22E-12
443	ASPA	-3.281757553	3.548585012	65.91847811	4.70E-16	7.84E-15	8.40E-12
80034	CSRNP3	-2.584288081	4.258177103	65.77001952	5.07E-16	8.45E-15	9.06E-12
2567	GABRG3	-4.388829324	0.964207207	65.76298642	5.09E-16	8.47E-15	9.10E-12
79628	SH3TC2	-2.849980743	2.103399738	65.69653899	5.26E-16	8.75E-15	9.40E-12
5291	PIK3CB	-1.327783935	4.977124342	65.61091238	5.49E-16	9.13E-15	9.81E-12
345757	FAM174A	-1.360299023	3.86331475	65.56702949	5.62E-16	9.33E-15	1.00E-11
53637	S1PR5	-3.298458471	2.50336926	65.55223141	5.66E-16	9.39E-15	1.01E-11
154790	CLEC2L	-4.025519947	1.362093045	65.5222667	5.75E-16	9.52E-15	1.03E-11
100507050	TPBGL	-2.971259197	0.597594506	65.50708888	5.79E-16	9.59E-15	1.03E-11
100130148	MAPT-IT1	-3.488130488	-0.747993442	65.49940792	5.81E-16	9.62E-15	1.04E-11
107985040	LOC107985040	-2.750228151	-0.220456175	65.48158233	5.87E-16	9.70E-15	1.05E-11
171523	CYP2T1P	-2.084575661	-0.267349533	65.37618799	6.19E-16	1.02E-14	1.11E-11
1620	BRINP1	-3.5427819	4.056501183	65.33288581	6.33E-16	1.04E-14	1.13E-11
25777	SUN2	-2.066756374	7.107272059	65.28607581	6.48E-16	1.07E-14	1.16E-11
2830	GPR6	-5.394189449	-1.524092018	65.19744026	6.78E-16	1.12E-14	1.21E-11
5558	PRIM2	2.324945665	3.67243741	65.18429274	6.82E-16	1.12E-14	1.22E-11
3221	HOXC4	5.058267566	2.82668259	65.18354896	6.82E-16	1.12E-14	1.22E-11
9267	CYTH1	-1.836253033	5.556556322	64.96702519	7.62E-16	1.25E-14	1.36E-11
3763	KCNJ6	-3.568352912	2.30942383	64.95365606	7.67E-16	1.26E-14	1.37E-11
8030	CCDC6	-1.468072654	5.499712581	64.92870661	7.77E-16	1.27E-14	1.39E-11
54536	EXOC6	-1.334679058	3.686106648	64.90359271	7.87E-16	1.29E-14	1.41E-11
9699	RIMS2	-3.961031384	2.807172094	64.77595646	8.39E-16	1.37E-14	1.50E-11
3350	HTR1A	-5.25726241	-1.441327859	64.66713522	8.87E-16	1.45E-14	1.58E-11
7529	YWHAB	-1.093166285	8.548122297	64.52863365	9.51E-16	1.55E-14	1.70E-11
2055	CLN8	-1.614047642	5.010293089	64.43691674	9.97E-16	1.63E-14	1.78E-11
401498	TMEM215	-4.346744254	-1.719906796	64.43366644	9.98E-16	1.63E-14	1.78E-11
23136	EPB41L3	-2.748446396	5.74030478	64.42952658	1.00E-15	1.63E-14	1.79E-11
84222	TMEM191A	-2.525066497	-0.612814573	64.34941756	1.04E-15	1.70E-14	1.86E-11
283692	CPEB1-AS1	-2.817893209	-1.661923184	64.31900611	1.06E-15	1.72E-14	1.89E-11
6900	CNTN2	-3.584438345	6.563148531	64.26758139	1.09E-15	1.76E-14	1.95E-11
6558	SLC12A2	-1.79281937	5.31705691	64.18042933	1.14E-15	1.84E-14	2.04E-11
345557	PLCXD3	-3.860322309	2.342251282	64.17568962	1.14E-15	1.85E-14	2.04E-11
23074	UHRF1BP1L	-1.257347599	4.834776745	64.12653871	1.17E-15	1.89E-14	2.09E-11
6247	RS1	-3.802388395	-1.505332263	64.12299411	1.17E-15	1.89E-14	2.09E-11
25837	RAB26	-2.61439972	2.753392032	64.1138624	1.17E-15	1.90E-14	2.09E-11
140733	MACROD2	-3.248971717	2.10232726	64.0809565	1.19E-15	1.93E-14	2.13E-11
2743	GLRB	-2.047187861	4.546753811	64.0536785	1.21E-15	1.95E-14	2.16E-11
3981	LIG4	-1.385907563	3.994120903	63.99190414	1.25E-15	2.01E-14	2.23E-11
79682	CENPU	5.218478058	4.513600259	63.82304573	1.36E-15	2.19E-14	2.43E-11
8224	SYN3	-3.138742583	1.401771219	63.74937701	1.41E-15	2.27E-14	2.52E-11
83879	CDCA7	4.200138233	4.612341788	63.70253891	1.45E-15	2.33E-14	2.59E-11
94233	OPN4	-3.901210868	-2.081500356	63.69964833	1.45E-15	2.33E-14	2.59E-11
10439	OLFM1	-3.0902909	7.189576178	63.67814188	1.47E-15	2.35E-14	2.63E-11
1149	CIDEA	-4.402540866	-2.384971804	63.64392054	1.49E-15	2.39E-14	2.66E-11
10653	SPINT2	-2.440884254	4.424781161	63.53042058	1.58E-15	2.53E-14	2.82E-11
1129	CHRM2	-4.226189828	-0.344173157	63.5208053	1.59E-15	2.54E-14	2.84E-11
983	CDK1	4.892577365	4.967040993	63.50334405	1.60E-15	2.56E-14	2.86E-11
9890	PLPPR4	-2.562820766	5.509569128	63.49075602	1.61E-15	2.58E-14	2.88E-11
5172	SLC26A4	-2.783521621	0.968969812	63.48388236	1.62E-15	2.58E-14	2.89E-11
1428	CRYM	-4.297189552	3.920483453	63.40222362	1.69E-15	2.69E-14	3.02E-11
8941	CDK5R2	-3.536879606	3.701881353	63.32747892	1.75E-15	2.79E-14	3.13E-11
2787	GNG5	2.726410541	6.680438607	63.32498656	1.75E-15	2.79E-14	3.13E-11
332	BIRC5	6.309926474	6.025301341	63.31748511	1.76E-15	2.80E-14	3.14E-11
9928	KIF14	5.482187549	3.004983549	63.17685476	1.89E-15	3.00E-14	3.38E-11
91683	SYT12	-2.753113299	3.773649353	63.06868588	2.00E-15	3.17E-14	3.57E-11
55861	DBNDD2	-2.944611567	3.887858569	63.04985937	2.02E-15	3.20E-14	3.61E-11
284439	SLC25A42	-1.285756478	4.169716817	63.03311794	2.03E-15	3.22E-14	3.63E-11
1141	CHRNB2	-3.206516796	3.813633946	63.01106288	2.06E-15	3.26E-14	3.68E-11
56936	CCDC177	-3.638562334	0.073907331	62.98367656	2.08E-15	3.30E-14	3.72E-11
57515	SERINC1	-1.528264281	8.458695564	62.80896704	2.28E-15	3.60E-14	4.07E-11
4355	MPP2	-2.067859525	5.246343775	62.53518674	2.62E-15	4.14E-14	4.68E-11
79176	FBXL15	-1.594453608	3.527356259	62.53056873	2.62E-15	4.14E-14	4.68E-11
3354	HTR1E	-4.909747285	-1.603695259	62.46266483	2.72E-15	4.28E-14	4.86E-11
83475	DOHH	-1.752277016	3.983426161	62.42468319	2.77E-15	4.36E-14	4.95E-11
118663	BTBD16	-2.751051782	-0.802851521	62.4225831	2.77E-15	4.36E-14	4.95E-11
101928335	LOC101928335	-4.682396431	-1.867500483	62.39830533	2.81E-15	4.41E-14	5.02E-11
256472	TMEM151A	-3.596775845	4.117156392	62.39212585	2.81E-15	4.42E-14	5.02E-11
728239	MAGED4	4.718164796	1.117302708	62.29767809	2.95E-15	4.63E-14	5.27E-11
9768	PCLAF	5.356875814	4.156827607	62.26452145	3.00E-15	4.71E-14	5.36E-11
6678	SPARC	3.193653095	11.87209683	62.25367187	3.02E-15	4.73E-14	5.40E-11
4649	MYO9A	-1.468138781	4.854491499	62.08558524	3.29E-15	5.15E-14	5.88E-11
55079	FEZF2	-3.826749955	0.803767485	62.05806656	3.33E-15	5.21E-14	5.95E-11
6016	RIT1	1.599701503	5.478723681	61.96747298	3.49E-15	5.45E-14	6.24E-11
8318	CDC45	5.690774239	3.657713609	61.940754	3.54E-15	5.52E-14	6.33E-11
5334	PLCL1	-2.751109203	3.576778388	61.93591484	3.55E-15	5.53E-14	6.34E-11
54918	CMTM6	2.010933385	6.261633923	61.93476401	3.55E-15	5.53E-14	6.34E-11
92291	CAPN13	-3.825500514	-1.711562254	61.8616847	3.68E-15	5.74E-14	6.58E-11
340542	BEX5	-3.229387059	3.187911976	61.85474703	3.70E-15	5.75E-14	6.61E-11
26128	KIF1BP	-1.232371774	5.188503818	61.82652295	3.75E-15	5.83E-14	6.70E-11
11004	KIF2C	4.909320346	4.74486717	61.76025733	3.88E-15	6.02E-14	6.93E-11
23279	NUP160	1.703468963	5.87922056	61.73609177	3.93E-15	6.09E-14	7.02E-11
84502	JPH4	-3.253665082	5.445849202	61.71944148	3.96E-15	6.14E-14	7.08E-11
81930	KIF18A	4.577776787	2.744400828	61.59944048	4.21E-15	6.52E-14	7.52E-11
4745	NELL1	-4.133152153	2.304441059	61.50019434	4.43E-15	6.85E-14	7.92E-11
65018	PINK1	-1.537940847	5.99703247	61.41592119	4.62E-15	7.14E-14	8.26E-11
6506	SLC1A2	-2.905607567	8.726901316	61.36393883	4.74E-15	7.33E-14	8.47E-11
56603	CYP26B1	-3.423416293	2.790538274	61.35014347	4.78E-15	7.37E-14	8.54E-11
9133	CCNB2	5.219091683	4.622944659	61.2995618	4.90E-15	7.56E-14	8.76E-11
2145	EZH1	-1.357254079	5.521559373	61.29093069	4.92E-15	7.58E-14	8.79E-11
57082	KNL1	5.291901044	3.608715246	61.24965409	5.03E-15	7.74E-14	8.99E-11
56097	PCDHGC5	-2.859362634	4.217825152	61.15565259	5.27E-15	8.11E-14	9.42E-11
157313	CDCA2	5.661013959	2.807940705	61.11702854	5.38E-15	8.26E-14	9.61E-11
2565	GABRG1	-4.172401027	2.670648164	61.11392149	5.39E-15	8.27E-14	9.63E-11
57636	ARHGAP23	-1.937365799	6.337507607	61.09402825	5.44E-15	8.35E-14	9.72E-11
673	BRAF	-1.353645787	4.773925645	61.07738384	5.49E-15	8.41E-14	9.81E-11
5870	RAB6A	-1.038314831	7.554970889	61.05409793	5.55E-15	8.50E-14	9.92E-11
8632	DNAH17	-2.530940273	2.746542445	61.01310939	5.67E-15	8.67E-14	1.01E-10
55206	SBNO1	-1.212352072	5.29224662	60.99136989	5.73E-15	8.76E-14	1.02E-10
23551	RASD2	-2.620231209	3.472149376	60.97816445	5.77E-15	8.81E-14	1.03E-10
3306	HSPA2	-2.766702033	6.254062295	60.96297483	5.82E-15	8.87E-14	1.04E-10
2026	ENO2	-2.185191528	8.079972489	60.94577851	5.87E-15	8.94E-14	1.05E-10
353116	RILPL1	-1.235180219	4.35413613	60.92222288	5.94E-15	9.04E-14	1.06E-10
6843	VAMP1	-2.202317649	4.0246485	60.90955082	5.98E-15	9.09E-14	1.07E-10
55356	SLC22A15	-2.57862991	2.710361808	60.90848886	5.98E-15	9.09E-14	1.07E-10
783	CACNB2	-2.6613274	3.317607676	60.90487359	5.99E-15	9.10E-14	1.07E-10
839	CASP6	2.374015013	3.644419763	60.86512654	6.11E-15	9.28E-14	1.09E-10
254122	SNX32	-2.249608826	2.681209237	60.85262974	6.15E-15	9.33E-14	1.10E-10
65009	NDRG4	-2.308921574	7.962091894	60.84363817	6.18E-15	9.37E-14	1.10E-10
51512	GTSE1	5.292922632	3.977813475	60.77041204	6.41E-15	9.71E-14	1.15E-10
84871	AGBL4	-2.92235554	1.294691596	60.72913788	6.55E-15	9.91E-14	1.17E-10
158931	TCEAL6	-3.558215381	2.708081098	60.72109232	6.58E-15	9.94E-14	1.18E-10
220134	SKA1	5.188673408	2.993237288	60.59695503	7.00E-15	1.06E-13	1.25E-10
5510	PPP1R7	-1.017678148	5.818472951	60.55681249	7.15E-15	1.08E-13	1.28E-10
283455	KSR2	-4.130318109	1.962821666	60.50953908	7.32E-15	1.10E-13	1.31E-10
121456	SLC9A7P1	-2.80000697	0.063322512	60.49261825	7.39E-15	1.11E-13	1.32E-10
113189	CHST14	2.43207437	5.310772249	60.4835674	7.42E-15	1.12E-13	1.33E-10
100507588	TGFBR3L	-3.185631764	0.191836672	60.45147409	7.54E-15	1.13E-13	1.35E-10
5798	PTPRN	-3.511202174	5.932479832	60.38089598	7.82E-15	1.17E-13	1.40E-10
86	ACTL6A	2.520498996	5.761790085	60.0557756	9.22E-15	1.38E-13	1.65E-10
9745	ZNF536	-3.522823036	3.053720726	60.03293158	9.33E-15	1.40E-13	1.67E-10
340529	PABPC1L2A	-4.216822316	-1.269482227	60.02051954	9.39E-15	1.41E-13	1.68E-10
3787	KCNS1	-3.616897819	2.138181828	60.01278802	9.42E-15	1.41E-13	1.68E-10
53335	BCL11A	-3.102902561	3.013178298	60.00009443	9.49E-15	1.42E-13	1.70E-10
219771	CCNY	-1.165131466	6.22340898	59.95656847	9.70E-15	1.45E-13	1.73E-10
10788	IQGAP2	4.322901972	4.798461401	59.86270081	1.02E-14	1.52E-13	1.82E-10
701	BUB1B	4.985815968	3.927057622	59.67725298	1.12E-14	1.67E-13	2.00E-10
116987	AGAP1	-1.984892523	6.426375573	59.66829706	1.12E-14	1.67E-13	2.00E-10
54769	DIRAS2	-3.099995207	4.960736004	59.56596426	1.18E-14	1.76E-13	2.11E-10
4615	MYD88	2.33471872	5.685018134	59.5617682	1.19E-14	1.76E-13	2.13E-10
84968	PNMA6A	-2.808292665	2.235150449	59.53165984	1.20E-14	1.79E-13	2.14E-10
55276	PGM2	1.677072089	5.060587294	59.34752407	1.32E-14	1.96E-13	2.36E-10
60680	CELF5	-3.713165032	4.428859952	59.32498814	1.34E-14	1.99E-13	2.39E-10
389856	USP27X	-1.664006948	2.65071234	59.31914454	1.34E-14	1.99E-13	2.39E-10
8534	CHST1	-2.564026933	4.92441025	59.30380174	1.35E-14	2.00E-13	2.41E-10
440829	SHISA8	-2.835645401	-1.194960718	59.28111782	1.37E-14	2.03E-13	2.45E-10
5526	PPP2R5B	-1.299884658	5.813790532	59.26978938	1.37E-14	2.04E-13	2.45E-10
55771	PRR11	2.818981285	4.21211236	59.26484589	1.38E-14	2.04E-13	2.47E-10
9915	ARNT2	-1.821847965	7.817485233	59.20926982	1.42E-14	2.10E-13	2.54E-10
6549	SLC9A2	-3.51901776	-0.935933422	59.20442331	1.42E-14	2.10E-13	2.54E-10
100128264	HTR5A-AS1	-4.584748568	-0.362307084	59.18817323	1.43E-14	2.11E-13	2.56E-10
24139	EML2	-1.938410137	4.998283144	59.15731759	1.46E-14	2.15E-13	2.61E-10
79982	DNAJB14	-1.169722514	5.222818119	59.12988481	1.48E-14	2.17E-13	2.64E-10
51107	APH1A	1.46137772	7.931898075	59.09633662	1.50E-14	2.21E-13	2.68E-10
440556	PRDM16-DT	-2.902557155	2.27560895	59.0447594	1.54E-14	2.27E-13	2.75E-10
7275	TUB	-2.121562842	5.510789804	59.01168921	1.57E-14	2.30E-13	2.81E-10
10718	NRG3	-3.226119663	2.722691438	59.00685856	1.57E-14	2.31E-13	2.81E-10
2208	FCER2	-4.452412008	-0.493143264	58.98659598	1.59E-14	2.33E-13	2.84E-10
2305	FOXM1	4.875829514	5.693034431	58.78282706	1.76E-14	2.58E-13	3.14E-10
8447	DOC2B	-3.345687395	3.124850301	58.77071337	1.77E-14	2.59E-13	3.16E-10
548596	CKMT1A	-3.709826041	0.781638621	58.76301993	1.78E-14	2.60E-13	3.18E-10
26232	FBXO2	-3.084407577	4.876952944	58.69980498	1.84E-14	2.69E-13	3.29E-10
23531	MMD	-1.600611772	5.413057981	58.69218751	1.84E-14	2.69E-13	3.29E-10
23164	MPRIP	-1.484724573	7.568961443	58.69038622	1.85E-14	2.69E-13	3.31E-10
10724	OGA	-1.426771921	6.799902395	58.64824762	1.89E-14	2.75E-13	3.38E-10
57596	BEGAIN	-2.737440606	3.339429236	58.62090463	1.91E-14	2.79E-13	3.41E-10
284486	THEM5	-3.120683491	0.234232904	58.60674027	1.93E-14	2.80E-13	3.45E-10
6305	SBF1	-1.928167177	6.963903587	58.51394064	2.02E-14	2.94E-13	3.61E-10
3833	KIFC1	5.443985064	4.75192996	58.49227354	2.04E-14	2.97E-13	3.65E-10
10564	ARFGEF2	-1.382264424	5.191380062	58.46868051	2.07E-14	3.00E-13	3.70E-10
645974	PABPC1L2B	-4.230401888	-1.188776895	58.46476488	2.07E-14	3.00E-13	3.70E-10
220108	FAM124A	-2.424610866	3.646029773	58.43939703	2.10E-14	3.04E-13	3.75E-10
8692	HYAL2	2.31719919	6.225773069	58.43272333	2.10E-14	3.05E-13	3.75E-10
80309	SPHKAP	-3.874022545	1.894783241	58.41693681	2.12E-14	3.07E-13	3.79E-10
63934	ZNF667	-1.647499894	3.757438619	58.25389027	2.30E-14	3.33E-13	4.11E-10
6540	SLC6A13	-3.032485786	0.738604679	58.24085567	2.32E-14	3.35E-13	4.15E-10
25999	CLIP3	-1.691080097	8.010619248	58.22246587	2.34E-14	3.38E-13	4.18E-10
9456	HOMER1	-2.033689352	4.154967399	58.16699267	2.41E-14	3.48E-13	4.31E-10
283683	LOC283683	-3.527551608	0.341059864	58.12326517	2.46E-14	3.55E-13	4.40E-10
6785	ELOVL4	-2.119741185	3.379347273	58.11290618	2.47E-14	3.57E-13	4.41E-10
207063	DHRSX	2.322292498	5.172632069	58.09670056	2.50E-14	3.59E-13	4.47E-10
5789	PTPRD	-2.386454126	5.723961053	57.96445631	2.67E-14	3.84E-13	4.77E-10
5932	RBBP8	2.592709624	5.341198052	57.95767858	2.68E-14	3.85E-13	4.79E-10
10501	SEMA6B	-2.660709506	5.259158806	57.91208558	2.74E-14	3.94E-13	4.90E-10
1917	EEF1A2	-2.991846933	7.17632894	57.86728753	2.80E-14	4.02E-13	5.00E-10
160	AP2A1	-1.32389843	7.193785851	57.85983939	2.81E-14	4.04E-13	5.02E-10
22859	ADGRL1	-1.838464062	6.867440032	57.82496332	2.87E-14	4.11E-13	5.13E-10
85455	DISP2	-2.649214822	3.986601079	57.75516109	2.97E-14	4.25E-13	5.31E-10
2555	GABRA2	-3.60678952	3.730224075	57.75065511	2.98E-14	4.26E-13	5.32E-10
146167	SLC38A8	-3.275971937	-2.063411642	57.74599283	2.98E-14	4.26E-13	5.32E-10
23646	PLD3	-1.568546876	8.293695298	57.73964264	2.99E-14	4.27E-13	5.34E-10
64105	CENPK	4.675018516	3.445608599	57.73893529	2.99E-14	4.27E-13	5.34E-10
4833	NME4	2.000322134	6.855260818	57.73735126	3.00E-14	4.27E-13	5.36E-10
11001	SLC27A2	-3.506292496	-0.964347233	57.71596984	3.03E-14	4.32E-13	5.41E-10
5588	PRKCQ	-2.466060043	1.946648238	57.71027383	3.04E-14	4.32E-13	5.43E-10
115704	EVI5L	-1.633613829	5.663986417	57.68666527	3.07E-14	4.37E-13	5.49E-10
285601	GPR150	-3.014120302	-0.79999393	57.67244847	3.10E-14	4.40E-13	5.54E-10
84790	TUBA1C	4.214966825	6.899399139	57.64375737	3.14E-14	4.46E-13	5.61E-10
647979	NORAD	-1.248185447	8.57472991	57.60202659	3.21E-14	4.55E-13	5.74E-10
9901	SRGAP3	-1.957490603	5.505513937	57.60009064	3.21E-14	4.56E-13	5.74E-10
10687	PNMA2	-1.870090313	7.366810731	57.51394849	3.36E-14	4.76E-13	6.00E-10
150771	ITPRIPL1	3.287577384	3.585819826	57.51237501	3.36E-14	4.76E-13	6.00E-10
285613	RELL2	-2.007234453	2.279371545	57.49549994	3.39E-14	4.79E-13	6.06E-10
339344	MYPOP	-1.367367203	3.385540586	57.42766049	3.51E-14	4.96E-13	6.27E-10
9365	KL	-2.512356134	0.214094905	57.40831785	3.54E-14	5.00E-13	6.33E-10
6253	RTN2	-2.063036313	3.929613542	57.40817111	3.54E-14	5.00E-13	6.33E-10
8566	PDXK	-1.39674205	7.272315437	57.39141869	3.57E-14	5.04E-13	6.38E-10
6579	SLCO1A2	-3.312954289	4.113720719	57.3169283	3.71E-14	5.23E-13	6.63E-10
6586	SLIT3	-3.400521383	3.4132674	57.31397339	3.72E-14	5.23E-13	6.65E-10
118442	GPR62	-3.505011403	1.717264766	57.30951371	3.72E-14	5.24E-13	6.65E-10
440894	LINC01123	-4.355611618	-1.705913854	57.28002739	3.78E-14	5.31E-13	6.75E-10
694	BTG1	1.984387216	7.037911058	57.27861296	3.78E-14	5.31E-13	6.75E-10
154215	NKAIN2	-3.629887773	3.248677042	57.22807144	3.88E-14	5.45E-13	6.93E-10
2849	GPR26	-4.846612149	0.049889136	57.12342716	4.09E-14	5.74E-13	7.31E-10
154197	PNLDC1	-3.002465462	-1.472828431	57.10968433	4.12E-14	5.78E-13	7.36E-10
121457	IKBIP	3.043348483	4.631074004	57.07642861	4.19E-14	5.87E-13	7.49E-10
4072	EPCAM	-3.036465134	-0.171160255	57.03498121	4.28E-14	5.99E-13	7.65E-10
56479	KCNQ5	-3.366224829	3.319764032	57.00186673	4.35E-14	6.09E-13	7.77E-10
134111	UBE2QL1	-3.259178826	4.081516075	56.95520848	4.46E-14	6.23E-13	7.97E-10
26134	RALGAPA1P1	-1.705440029	0.209514259	56.91436332	4.55E-14	6.35E-13	8.13E-10
283871	PGP	-1.318827623	4.416679548	56.84525832	4.71E-14	6.58E-13	8.42E-10
154661	RUNDC3B	-2.234705668	2.65812163	56.841555	4.72E-14	6.58E-13	8.43E-10
2806	GOT2	-1.134330923	6.753801772	56.78591402	4.86E-14	6.77E-13	8.68E-10
644511	RPL13AP6	3.711556193	0.251823198	56.72350579	5.02E-14	6.98E-13	8.97E-10
6175	RPLP0	3.04515775	10.62553571	56.71165203	5.05E-14	7.02E-13	9.02E-10
2258	FGF13	-3.519572269	3.342249999	56.58871789	5.37E-14	7.46E-13	9.60E-10
885	CCK	-4.152755798	3.819217817	56.54549737	5.49E-14	7.62E-13	9.81E-10
112441426	TMEM271	-3.653387542	-0.073118155	56.54281572	5.50E-14	7.63E-13	9.83E-10
1131	CHRM3	-3.292307645	3.545821358	56.46814421	5.71E-14	7.92E-13	1.02E-09
54462	CCSER2	-1.482646831	5.542503147	56.46619399	5.72E-14	7.92E-13	1.02E-09
1611	DAP	1.623166159	7.188559054	56.44637154	5.78E-14	7.99E-13	1.03E-09
202559	KHDRBS2	-3.831614273	0.028646519	56.41218717	5.88E-14	8.13E-13	1.05E-09
84258	SYT3	-2.684905095	2.800390592	56.40354286	5.90E-14	8.16E-13	1.05E-09
401994	OR14I1	-5.308802193	-2.845893371	56.3040829	6.21E-14	8.57E-13	1.11E-09
3551	IKBKB	1.282188187	5.855195781	56.29123204	6.25E-14	8.62E-13	1.12E-09
9725	TMEM63A	-2.264337952	5.329192715	56.28663084	6.26E-14	8.64E-13	1.12E-09
101929110	CASC18	-3.347483028	-1.331896478	56.22869995	6.45E-14	8.89E-13	1.15E-09
5594	MAPK1	-1.382359284	7.825400326	56.16369052	6.67E-14	9.18E-13	1.19E-09
374393	FAM111B	5.940122303	3.351294835	56.14431316	6.73E-14	9.26E-13	1.20E-09
890	CCNA2	4.060312924	4.523785725	56.13241209	6.78E-14	9.31E-13	1.21E-09
1159	CKMT1B	-3.71326501	1.254366461	56.05520422	7.05E-14	9.68E-13	1.26E-09
84740	AFAP1-AS1	-2.187063096	-1.339323047	56.0395927	7.10E-14	9.75E-13	1.27E-09
100131897	INSYN2B	-3.231721752	0.267847307	56.01022948	7.21E-14	9.89E-13	1.29E-09
1780	DYNC1I1	-3.374306086	4.427250719	55.99308569	7.27E-14	9.97E-13	1.30E-09
23092	ARHGAP26	-1.736059474	5.25950797	55.96968677	7.36E-14	1.01E-12	1.32E-09
84302	TMEM246	-3.320143913	4.129680073	55.94753248	7.44E-14	1.02E-12	1.33E-09
9530	BAG4	-1.239740316	4.734999372	55.92995449	7.51E-14	1.03E-12	1.34E-09
7139	TNNT2	-4.124600877	-0.111827691	55.8799933	7.70E-14	1.05E-12	1.38E-09
643837	LINC01128	-1.274147512	3.961177629	55.86676224	7.76E-14	1.06E-12	1.39E-09
5164	PDK2	-1.234689639	5.174716694	55.81939896	7.94E-14	1.08E-12	1.42E-09
151648	SGO1	5.22724705	2.584783441	55.77664444	8.12E-14	1.11E-12	1.45E-09
55102	ATG2B	-1.471940259	4.864465862	55.70938462	8.40E-14	1.14E-12	1.50E-09
399687	MYO18A	-1.793245398	5.879007407	55.69939722	8.44E-14	1.15E-12	1.51E-09
635	BHMT	-3.527477812	-2.180129818	55.68352857	8.51E-14	1.16E-12	1.52E-09
90121	TSR2	-1.107193956	5.844246493	55.63881454	8.71E-14	1.18E-12	1.56E-09
157570	ESCO2	5.131557856	3.068703183	55.60660559	8.85E-14	1.20E-12	1.58E-09
79745	CLIP4	-1.430729561	4.661829158	55.59285711	8.91E-14	1.21E-12	1.59E-09
101928322	CELF2-DT	-4.448008054	-2.475689196	55.49480085	9.37E-14	1.27E-12	1.67E-09
4998	ORC1	4.305217424	2.870444105	55.41899826	9.74E-14	1.32E-12	1.74E-09
4192	MDK	4.126213754	7.404746448	55.3747693	9.96E-14	1.35E-12	1.78E-09
55117	SLC6A15	-3.874853868	2.591329308	55.26351709	1.05E-13	1.43E-12	1.88E-09
5799	PTPRN2	-1.954860347	6.429187203	55.23825758	1.07E-13	1.44E-12	1.91E-09
51691	LSM8	1.436532391	4.469620478	55.22481826	1.08E-13	1.45E-12	1.93E-09
9372	ZFYVE9	-1.530295647	5.115278488	55.16375419	1.11E-13	1.50E-12	1.98E-09
5872	RAB13	2.71151506	6.808041302	55.13096221	1.13E-13	1.52E-12	2.02E-09
3249	HPN	-2.910832951	0.757962292	55.13058554	1.13E-13	1.52E-12	2.02E-09
56521	DNAJC12	-2.115102457	3.002586345	55.09816752	1.15E-13	1.54E-12	2.05E-09
374383	NCR3LG1	-2.513212578	1.233700175	55.09692159	1.15E-13	1.54E-12	2.05E-09
7105	TSPAN6	3.066105268	6.574937965	55.02292767	1.19E-13	1.60E-12	2.13E-09
10110	SGK2	-2.700974398	1.722838406	55.00597485	1.20E-13	1.61E-12	2.14E-09
577	ADGRB3	-2.205878348	4.730844278	54.99961292	1.21E-13	1.62E-12	2.16E-09
54764	ZRANB1	-1.566867526	3.722027998	54.99256337	1.21E-13	1.62E-12	2.16E-09
23345	SYNE1	-2.056941475	6.153212904	54.90025635	1.27E-13	1.70E-12	2.27E-09
2494	NR5A2	4.499985652	1.450032973	54.88739165	1.28E-13	1.71E-12	2.29E-09
7782	SLC30A4	-1.119425258	3.549884913	54.86721578	1.29E-13	1.73E-12	2.31E-09
51301	GCNT4	-2.594992948	0.742409036	54.80926835	1.33E-13	1.78E-12	2.38E-09
360	AQP3	-2.757953459	1.551323199	54.75833713	1.36E-13	1.82E-12	2.43E-09
9135	RABEP1	-1.035754398	6.424982409	54.74381228	1.37E-13	1.83E-12	2.45E-09
8408	ULK1	-1.375355248	5.698069338	54.70299843	1.40E-13	1.87E-12	2.50E-09
2060	EPS15	-1.294392627	6.588029966	54.68703368	1.41E-13	1.88E-12	2.52E-09
4985	OPRD1	-3.190123635	1.74721074	54.68340091	1.42E-13	1.89E-12	2.54E-09
84628	NTNG2	-2.601971977	3.856099304	54.65635783	1.44E-13	1.91E-12	2.57E-09
54718	BTN2A3P	3.065754835	1.679154419	54.60887594	1.47E-13	1.96E-12	2.63E-09
54478	PIMREG	6.112951155	4.965458416	54.60585341	1.47E-13	1.96E-12	2.63E-09
3419	IDH3A	-1.330648806	4.737657524	54.58015658	1.49E-13	1.98E-12	2.66E-09
138046	RALYL	-3.48652971	2.710417791	54.57457554	1.50E-13	1.99E-12	2.68E-09
29978	UBQLN2	-1.076478867	6.119692911	54.56685764	1.50E-13	1.99E-12	2.68E-09
51514	DTL	4.941854421	4.166350827	54.55637782	1.51E-13	2.00E-12	2.70E-09
4335	MNT	-1.382386472	4.677155837	54.55223288	1.51E-13	2.01E-12	2.70E-09
90990	KIFC2	-2.154963941	4.814352056	54.51434606	1.54E-13	2.04E-12	2.75E-09
57574	Mar-04	-3.38739155	1.961639922	54.49725687	1.56E-13	2.06E-12	2.79E-09
127254	ERICH3	-3.281601897	3.362859178	54.48784687	1.56E-13	2.07E-12	2.79E-09
51306	FAM13B	-1.256256218	5.219479907	54.47234901	1.58E-13	2.08E-12	2.82E-09
79831	KDM8	-1.074713952	2.37030029	54.45823375	1.59E-13	2.09E-12	2.84E-09
50614	GALNT9	-3.670221635	3.254701205	54.42957192	1.61E-13	2.12E-12	2.88E-09
8522	GAS7	-2.455332334	7.545906909	54.36196287	1.67E-13	2.20E-12	2.98E-09
91775	NXPE3	-1.67848817	4.774640744	54.34138537	1.69E-13	2.22E-12	3.02E-09
2571	GAD1	-3.153673984	4.935271829	54.33594451	1.69E-13	2.22E-12	3.02E-09
158038	LINGO2	-4.123874353	-0.338010632	54.283723	1.74E-13	2.28E-12	3.11E-09
3362	HTR6	-3.705229408	-1.900071614	54.22325081	1.79E-13	2.35E-12	3.20E-09
580	BARD1	2.285206024	4.339941393	54.06730615	1.94E-13	2.54E-12	3.47E-09
25943	C20orf194	-1.554776869	5.421706105	54.02870046	1.98E-13	2.59E-12	3.54E-09
83955	NACA4P	2.876412195	-0.246832031	54.00078238	2.00E-13	2.63E-12	3.57E-09
4345	CD200	-1.952598912	4.860602327	53.96920678	2.04E-13	2.67E-12	3.65E-09
1016	CDH18	-4.111040645	1.677013124	53.95569824	2.05E-13	2.68E-12	3.66E-09
1113	CHGA	-4.050797481	4.508071	53.91492324	2.09E-13	2.74E-12	3.73E-09
134829	CLVS2	-3.458613777	3.017425878	53.87010464	2.14E-13	2.80E-12	3.82E-09
23116	TOGARAM1	-1.373904211	4.379010182	53.86823459	2.14E-13	2.80E-12	3.82E-09
151742	PPM1L	-1.937004661	4.90845721	53.86150495	2.15E-13	2.81E-12	3.84E-09
317649	EIF4E3	-1.680367795	4.56409326	53.79770951	2.22E-13	2.90E-12	3.97E-09
3251	HPRT1	-1.953716077	4.645985906	53.79228468	2.23E-13	2.90E-12	3.98E-09
57209	ZNF248	-1.631564188	3.637840273	53.74930691	2.28E-13	2.96E-12	4.07E-09
1010	CDH12	-4.028650494	-0.144319362	53.73367104	2.30E-13	2.98E-12	4.11E-09
10362	HMG20B	1.76055571	6.073849453	53.72290926	2.31E-13	3.00E-12	4.13E-09
5168	ENPP2	-3.274122058	5.951516468	53.71215594	2.32E-13	3.01E-12	4.15E-09
49855	SCAPER	-1.333349976	4.348697837	53.67633635	2.36E-13	3.07E-12	4.22E-09
57210	SLC45A4	-1.851927561	3.635052756	53.65243607	2.39E-13	3.10E-12	4.27E-09
84695	LOXL3	2.327855258	5.170901858	53.64464156	2.40E-13	3.11E-12	4.29E-09
23033	DOP1A	-1.654620413	4.340675837	53.6283251	2.42E-13	3.13E-12	4.32E-09
6709	SPTAN1	-1.596824229	8.967408518	53.47049068	2.63E-13	3.39E-12	4.70E-09
10659	CELF2	-1.572590961	6.587229279	53.46102448	2.64E-13	3.41E-12	4.72E-09
8986	RPS6KA4	-1.290758064	5.244569319	53.4228373	2.69E-13	3.47E-12	4.81E-09
23007	PLCH1	-2.652825859	2.639013827	53.42229024	2.69E-13	3.47E-12	4.81E-09
26099	SZRD1	1.421189776	7.183593009	53.40538376	2.71E-13	3.50E-12	4.84E-09
9825	SPATA2	-1.226514996	5.015205519	53.40461626	2.71E-13	3.50E-12	4.84E-09
338328	GPIHBP1	-2.872294565	2.55431256	53.39994961	2.72E-13	3.50E-12	4.86E-09
57624	NYAP2	-4.193506119	-1.322875358	53.39475099	2.73E-13	3.51E-12	4.88E-09
8027	STAM	-1.250609231	4.578121604	53.372451	2.76E-13	3.55E-12	4.93E-09
5531	PPP4C	1.852453205	6.841736414	53.36931308	2.76E-13	3.55E-12	4.93E-09
5026	P2RX5	-2.785449499	0.127630746	53.3041623	2.86E-13	3.67E-12	5.11E-09
139065	SLITRK4	-3.795012337	2.140044207	53.25859832	2.92E-13	3.75E-12	5.22E-09
22803	XRN2	1.510906592	6.695371718	53.25762713	2.93E-13	3.75E-12	5.24E-09
1845	DUSP3	-1.245739223	6.371843985	53.24069466	2.95E-13	3.78E-12	5.27E-09
10955	SERINC3	-1.052960249	7.488728689	53.13632436	3.11E-13	3.98E-12	5.56E-09
29927	SEC61A1	1.685683742	8.773680508	53.12601561	3.13E-13	4.00E-12	5.59E-09
64282	TENT4B	-1.10849272	3.545105949	53.11431155	3.15E-13	4.02E-12	5.63E-09
7272	TTK	5.12287207	3.584704743	53.04738606	3.26E-13	4.16E-12	5.83E-09
5170	PDPK1	-1.301937121	4.999328762	53.03110504	3.28E-13	4.19E-12	5.86E-09
9152	SLC6A5	-4.360939701	-1.611934803	53.00747484	3.32E-13	4.24E-12	5.93E-09
9700	ESPL1	4.488042658	3.714071311	52.96144986	3.40E-13	4.34E-12	6.08E-09
6319	SCD	-2.137004973	8.769321093	52.91369747	3.49E-13	4.44E-12	6.24E-09
1124	CHN2	-2.07113236	3.988310928	52.91138905	3.49E-13	4.44E-12	6.24E-09
2170	FABP3	-2.340754333	4.264487246	52.87234505	3.56E-13	4.53E-12	6.36E-09
2618	GART	1.319508053	6.354815709	52.82907606	3.64E-13	4.62E-12	6.50E-09
57552	NCEH1	-1.850275899	4.682570411	52.74680998	3.79E-13	4.82E-12	6.77E-09
3202	HOXA5	9.194142547	3.178711746	52.74168271	3.80E-13	4.83E-12	6.79E-09
387804	VSTM5	-2.930778802	0.217662725	52.73572636	3.82E-13	4.84E-12	6.83E-09
9920	KBTBD11	-2.174596082	5.71894922	52.72991487	3.83E-13	4.85E-12	6.84E-09
666	BOK	-2.803266885	4.215995064	52.72239677	3.84E-13	4.87E-12	6.86E-09
10399	RACK1	2.025105318	9.820785917	52.66802509	3.95E-13	5.00E-12	7.06E-09
440567	UQCRHL	2.382852817	3.493088412	52.59169845	4.11E-13	5.19E-12	7.34E-09
4118	MAL	-3.559859952	4.464197317	52.49260598	4.32E-13	5.46E-12	7.72E-09
64714	PDIA2	-3.281658726	2.455888446	52.47328428	4.36E-13	5.51E-12	7.79E-09
5173	PDYN	-4.11442775	3.560509165	52.42645064	4.47E-13	5.64E-12	7.99E-09
64405	CDH22	-3.531012782	2.914355085	52.42204546	4.48E-13	5.65E-12	8.01E-09
144455	E2F7	4.85391778	3.210779705	52.39871451	4.53E-13	5.71E-12	8.09E-09
339453	TMEM240	-1.694284298	2.433610209	52.35761214	4.63E-13	5.83E-12	8.27E-09
23176	SEPTIN8	-1.471258712	7.463181801	52.30855819	4.74E-13	5.97E-12	8.47E-09
1212	CLTB	-1.159534658	6.172001976	52.30788503	4.74E-13	5.97E-12	8.47E-09
151647	TAFA4	-3.372551077	-0.82029021	52.19340735	5.03E-13	6.32E-12	8.99E-09
5910	RAP1GDS1	-1.205228291	6.147742678	52.19119648	5.04E-13	6.32E-12	9.01E-09
84451	MAP3K21	-2.519699805	0.364119522	52.18823512	5.04E-13	6.33E-12	9.01E-09
10435	CDC42EP2	-1.893370777	3.189528805	52.15688444	5.12E-13	6.43E-12	9.15E-09
220042	DDIAS	3.634265419	3.016983366	52.14175209	5.16E-13	6.47E-12	9.22E-09
3351	HTR1B	-3.062986849	-2.100382632	52.1045532	5.26E-13	6.59E-12	9.40E-09
10409	BASP1	-2.719916828	6.349141864	52.07642722	5.34E-13	6.68E-12	9.54E-09
4168	MCF2	-3.364921156	0.792990511	52.00893817	5.52E-13	6.91E-12	9.86E-09
7504	XK	-3.017862534	1.756949856	51.92710068	5.76E-13	7.20E-12	1.03E-08
5655	KLK10	-3.242241314	-2.009839811	51.91715255	5.79E-13	7.23E-12	1.03E-08
80213	TM2D3	-1.021520683	5.695052558	51.88234933	5.89E-13	7.35E-12	1.05E-08
6529	SLC6A1	-2.465433817	6.458617092	51.8615213	5.96E-13	7.43E-12	1.06E-08
9522	SCAMP1	-1.060708799	5.987642792	51.85512173	5.98E-13	7.45E-12	1.07E-08
55504	TNFRSF19	3.879013265	5.893424693	51.80292781	6.14E-13	7.64E-12	1.10E-08
10085	EDIL3	-3.148121275	6.034026177	51.75191535	6.30E-13	7.84E-12	1.13E-08
80381	CD276	2.716793297	7.15063008	51.72988948	6.37E-13	7.92E-12	1.14E-08
85363	TRIM5	2.87633329	4.551181824	51.67267768	6.56E-13	8.15E-12	1.17E-08
647087	STMP1	2.003320204	6.906867618	51.61775243	6.74E-13	8.37E-12	1.20E-08
57181	SLC39A10	-1.435829098	6.008587939	51.60254212	6.80E-13	8.43E-12	1.22E-08
3705	ITPK1	-1.716666774	7.052261014	51.59924404	6.81E-13	8.44E-12	1.22E-08
29015	SLC43A3	2.819535996	5.120991618	51.55776002	6.95E-13	8.61E-12	1.24E-08
9252	RPS6KA5	-1.918135035	3.17605607	51.54886312	6.98E-13	8.65E-12	1.25E-08
57156	TMEM63C	-2.530538717	3.443595601	51.54293927	7.00E-13	8.67E-12	1.25E-08
1739	DLG1	-1.20246246	6.038009068	51.43608513	7.40E-13	9.15E-12	1.32E-08
8604	SLC25A12	-1.235587647	5.111345558	51.38817539	7.58E-13	9.37E-12	1.35E-08
101927751	LOC101927751	-3.348677118	0.645743875	51.35659744	7.70E-13	9.51E-12	1.38E-08
646627	LYPD8	-4.131808186	-0.989318652	51.17782027	8.44E-13	1.04E-11	1.51E-08
3417	IDH1	2.559420126	7.171251498	51.16235748	8.50E-13	1.05E-11	1.52E-08
23236	PLCB1	-2.410681753	4.88756567	51.12939152	8.65E-13	1.07E-11	1.55E-08
242	ALOX12B	-2.991805814	-2.003260028	51.12612125	8.66E-13	1.07E-11	1.55E-08
147906	DACT3	-1.750496774	5.425174838	51.11375347	8.72E-13	1.07E-11	1.56E-08
9493	KIF23	4.206334119	4.036534523	51.09237633	8.81E-13	1.08E-11	1.57E-08
145483	FAM161B	-1.488203278	3.803168023	51.07777925	8.88E-13	1.09E-11	1.59E-08
29114	TAGLN3	-3.144111329	5.763766556	51.06707814	8.93E-13	1.10E-11	1.60E-08
23167	EFR3A	-1.392468915	5.812302485	51.04176563	9.04E-13	1.11E-11	1.62E-08
22930	RAB3GAP1	-1.11321309	5.972424331	51.00271149	9.22E-13	1.13E-11	1.65E-08
60681	FKBP10	2.989554122	7.772571207	50.99606431	9.26E-13	1.13E-11	1.65E-08
3065	HDAC1	1.513460465	6.257105215	50.98934648	9.29E-13	1.14E-11	1.66E-08
150468	CKAP2L	4.189368509	3.753276401	50.93938349	9.53E-13	1.17E-11	1.70E-08
3485	IGFBP2	5.858533315	9.060230231	50.92472571	9.60E-13	1.17E-11	1.72E-08
5573	PRKAR1A	-1.05167437	7.800863692	50.91710974	9.64E-13	1.18E-11	1.72E-08
3360	HTR4	-3.479212845	-0.991454906	50.90583326	9.69E-13	1.18E-11	1.73E-08
100996301	FOXD3-AS1	7.643545498	2.475553197	50.83898577	1.00E-12	1.22E-11	1.79E-08
5111	PCNA	2.479259761	7.106907306	50.81559059	1.01E-12	1.24E-11	1.80E-08
11113	CIT	-2.113494101	5.52534766	50.79892444	1.02E-12	1.25E-11	1.82E-08
91050	CCDC149	-1.166699143	4.33378093	50.71011074	1.07E-12	1.30E-11	1.91E-08
284395	LOC284395	-3.971592452	-0.573834407	50.69817482	1.08E-12	1.31E-11	1.93E-08
79680	RTL10	-1.461424941	4.268434681	50.61252914	1.13E-12	1.37E-11	2.02E-08
266971	PIPSL	1.944996976	1.045992868	50.58495328	1.14E-12	1.39E-11	2.04E-08
153	ADRB1	-2.496484913	1.889903427	50.57870455	1.14E-12	1.39E-11	2.04E-08
1870	E2F2	5.74861888	3.238328803	50.55330825	1.16E-12	1.41E-11	2.07E-08
995	CDC25C	4.815484485	2.581465973	50.54259977	1.17E-12	1.41E-11	2.09E-08
50507	NOX4	4.314363597	2.991654142	50.52487016	1.18E-12	1.43E-11	2.11E-08
5064	PALM	-2.190115468	6.396491794	50.51382457	1.18E-12	1.43E-11	2.11E-08
122769	LRR1	2.710936964	3.352967433	50.50428015	1.19E-12	1.44E-11	2.13E-08
956	ENTPD3	-3.251607086	1.481416373	50.4549377	1.22E-12	1.48E-11	2.18E-08
149371	EXOC8	-1.100671052	3.852295997	50.42264049	1.24E-12	1.50E-11	2.22E-08
57605	PITPNM2	-1.752861939	4.757824895	50.41910391	1.24E-12	1.50E-11	2.22E-08
2002	ELK1	-1.249206641	5.653176581	50.38719888	1.26E-12	1.52E-11	2.25E-08
400224	PLEKHD1	-2.13959211	-0.69927195	50.38263441	1.27E-12	1.53E-11	2.27E-08
83641	FAM107B	-2.091154302	5.65926249	50.37713597	1.27E-12	1.53E-11	2.27E-08
23148	NACAD	-1.87917253	6.008577038	50.35838136	1.28E-12	1.54E-11	2.29E-08
140885	SIRPA	-1.513022596	7.709259682	50.34917172	1.29E-12	1.55E-11	2.31E-08
129293	TRABD2A	-2.817723552	0.839420751	50.34433815	1.29E-12	1.55E-11	2.31E-08
83595	SOX7	-1.725235259	1.029863604	50.33334427	1.30E-12	1.56E-11	2.32E-08
284611	FAM102B	-1.471007347	4.558587459	50.32735462	1.30E-12	1.56E-11	2.32E-08
753	LDLRAD4	-1.534287306	5.771404843	50.29667885	1.32E-12	1.59E-11	2.36E-08
55143	CDCA8	4.190673888	4.304237125	50.23697511	1.36E-12	1.64E-11	2.43E-08
118924	FRA10AC1	-1.469927496	3.815210445	50.21851342	1.38E-12	1.65E-11	2.47E-08
4288	MKI67	5.882943459	5.579143498	50.20914203	1.38E-12	1.66E-11	2.47E-08
54511	HMGCLL1	-3.432236978	1.230658947	50.08140683	1.47E-12	1.77E-11	2.63E-08
255308	EIF2S3B	3.506559487	0.616928495	49.95224674	1.58E-12	1.88E-11	2.82E-08
140735	DYNLL2	-1.459823479	7.529996935	49.9182053	1.60E-12	1.92E-11	2.86E-08
6993	DYNLT1	2.766933012	6.801523938	49.90584254	1.61E-12	1.93E-11	2.88E-08
5796	PTPRK	-1.60003337	5.486286139	49.8262749	1.68E-12	2.01E-11	3.00E-08
51517	NCKIPSD	-1.264942407	5.331760131	49.80975659	1.69E-12	2.02E-11	3.02E-08
55707	NECAP2	1.960611027	6.749120576	49.80412777	1.70E-12	2.02E-11	3.04E-08
64283	ARHGEF28	-2.233010471	2.539495203	49.80309431	1.70E-12	2.02E-11	3.04E-08
1657	DMXL1	-1.158313381	4.876734836	49.80061854	1.70E-12	2.03E-11	3.04E-08
2882	GPX7	3.176037728	4.812402495	49.77582423	1.72E-12	2.05E-11	3.07E-08
2776	GNAQ	-1.170164578	6.814415075	49.75798607	1.74E-12	2.07E-11	3.11E-08
10635	RAD51AP1	3.425393395	3.477314989	49.74529019	1.75E-12	2.08E-11	3.13E-08
55970	GNG12	2.410183796	7.169136838	49.71533168	1.78E-12	2.11E-11	3.18E-08
23165	NUP205	1.674901824	6.333564574	49.66907162	1.82E-12	2.16E-11	3.25E-08
150572	SMYD1	-3.242719822	-1.082047438	49.66274474	1.83E-12	2.16E-11	3.27E-08
65268	WNK2	-3.374363011	4.245858198	49.65379588	1.83E-12	2.17E-11	3.27E-08
113115	MTFR2	3.408531794	1.366356773	49.63303737	1.85E-12	2.20E-11	3.31E-08
5888	RAD51	3.894090635	2.97297318	49.62829979	1.86E-12	2.20E-11	3.32E-08
81571	MIR600HG	-2.427459208	3.041015113	49.59094398	1.89E-12	2.24E-11	3.38E-08
145258	GSC	7.139115184	1.45387013	49.5872835	1.90E-12	2.24E-11	3.40E-08
64084	CLSTN2	-3.042061255	5.227940476	49.5654406	1.92E-12	2.27E-11	3.43E-08
7157	TP53	2.578012999	6.436148926	49.44562359	2.04E-12	2.41E-11	3.65E-08
29078	NDUFAF4	-1.282107149	4.255434115	49.37908915	2.11E-12	2.49E-11	3.77E-08
253152	EPHX4	-2.142567132	1.803487611	49.34513601	2.15E-12	2.53E-11	3.84E-08
22974	TPX2	3.905079865	5.940994616	49.32337309	2.17E-12	2.56E-11	3.88E-08
9513	FXR2	-1.16089731	5.817090774	49.30996068	2.19E-12	2.57E-11	3.91E-08
26056	RAB11FIP5	-1.43716887	5.3869717	49.28441673	2.21E-12	2.60E-11	3.95E-08
10121	ACTR1A	-1.149097911	7.083088547	49.27721964	2.22E-12	2.61E-11	3.97E-08
25849	PARM1	-2.928972333	4.397265195	49.16010022	2.36E-12	2.77E-11	4.22E-08
3198	HOXA1	6.966240795	0.969398381	49.15670529	2.36E-12	2.77E-11	4.22E-08
23683	PRKD3	1.679269168	5.987907919	49.15289348	2.37E-12	2.78E-11	4.23E-08
54033	RBM11	-3.373557172	-0.128141762	49.12292076	2.40E-12	2.82E-11	4.29E-08
5638	PRRG1	-1.934692747	4.055095287	49.08097277	2.46E-12	2.88E-11	4.40E-08
79023	NUP37	2.04468498	4.149166843	49.07251661	2.47E-12	2.89E-11	4.41E-08
6517	SLC2A4	-2.308696845	0.458450829	49.04878434	2.50E-12	2.92E-11	4.47E-08
10636	RGS14	-2.176272696	3.235503148	49.03184511	2.52E-12	2.94E-11	4.50E-08
3241	HPCAL1	-1.565256573	5.5653541	48.98814753	2.58E-12	3.01E-11	4.61E-08
27197	GPR82	5.683547709	2.003584264	48.9761624	2.59E-12	3.02E-11	4.63E-08
79929	MAP6D1	-2.306591498	4.715464195	48.93178154	2.65E-12	3.09E-11	4.74E-08
727800	RNF208	-1.794343331	4.228525649	48.92715196	2.66E-12	3.09E-11	4.75E-08
100506679	LOC100506679	-1.701364348	-0.083406577	48.92321721	2.66E-12	3.10E-11	4.75E-08
4205	MEF2A	-1.295095533	5.852063738	48.88519342	2.71E-12	3.16E-11	4.84E-08
51163	DBR1	1.006777505	4.466465781	48.83420736	2.79E-12	3.24E-11	4.99E-08
220980	TMEM72-AS1	-2.200897747	-1.06025675	48.79152809	2.85E-12	3.31E-11	5.09E-08
151887	CCDC80	3.48318948	7.513652975	48.78510143	2.86E-12	3.32E-11	5.11E-08
29068	ZBTB44	-1.186356138	5.003347614	48.75048258	2.91E-12	3.37E-11	5.20E-08
23095	KIF1B	-1.672514243	7.927827642	48.74661472	2.91E-12	3.38E-11	5.20E-08
100507043	TUNAR	-3.817776155	0.925057332	48.69186571	3.00E-12	3.47E-11	5.36E-08
11095	ADAMTS8	-2.786727076	2.512181275	48.68325604	3.01E-12	3.48E-11	5.38E-08
389332	SMIM32	-3.741073888	-1.207897518	48.60358386	3.13E-12	3.62E-11	5.59E-08
204	AK2	1.871076761	7.037460775	48.54201388	3.23E-12	3.74E-11	5.77E-08
64106	NPFFR1	-3.224560388	-0.660557345	48.52940187	3.25E-12	3.76E-11	5.81E-08
26994	RNF11	-1.115559889	7.207380538	48.45905219	3.37E-12	3.89E-11	6.02E-08
5874	RAB27B	-2.989534836	3.364487348	48.45412212	3.38E-12	3.90E-11	6.04E-08
10369	CACNG2	-3.967131407	0.318458847	48.42792714	3.43E-12	3.95E-11	6.13E-08
10052	GJC1	2.345612022	4.914443687	48.38191644	3.51E-12	4.04E-11	6.27E-08
8936	WASF1	-2.339029052	5.620182163	48.3558032	3.55E-12	4.09E-11	6.34E-08
100129461	LYRM4-AS1	2.61985576	0.616297955	48.3355941	3.59E-12	4.13E-11	6.41E-08
6185	RPN2	1.580995546	8.416950807	48.29793679	3.66E-12	4.21E-11	6.54E-08
57471	ERMN	-3.499715105	6.007398612	48.25300777	3.75E-12	4.30E-11	6.70E-08
27173	SLC39A1	1.822702058	7.259893408	48.22341857	3.80E-12	4.37E-11	6.79E-08
121601	ANO4	-3.131141903	2.114827295	48.16383733	3.92E-12	4.50E-11	7.00E-08
92667	MGME1	1.603515437	4.476156819	48.15871377	3.93E-12	4.51E-11	7.02E-08
157693	FAM87A	-2.826829202	-1.554861157	48.14662673	3.96E-12	4.53E-11	7.08E-08
219738	FAM241B	-2.261715675	3.138440598	48.11732341	4.01E-12	4.60E-11	7.17E-08
5214	PFKP	-1.806937455	6.828055552	48.1028201	4.04E-12	4.63E-11	7.22E-08
148534	TMEM56	-2.444330938	3.310594334	48.09223298	4.07E-12	4.65E-11	7.27E-08
23408	SIRT5	-1.018011559	3.777838573	48.02567	4.21E-12	4.81E-11	7.52E-08
23770	FKBP8	-1.10389999	8.355683141	48.00832787	4.24E-12	4.85E-11	7.58E-08
401647	GOLGA7B	-2.843826448	4.066987403	47.95821603	4.35E-12	4.97E-11	7.77E-08
347051	SLC10A5	-1.792575867	-1.119123772	47.93909863	4.40E-12	5.02E-11	7.86E-08
135114	HINT3	-1.224098413	5.450662298	47.90151775	4.48E-12	5.11E-11	8.01E-08
653519	GPR89A	1.368204948	2.642269784	47.87919266	4.53E-12	5.17E-11	8.09E-08
10014	HDAC5	-1.219386205	6.203710204	47.8742688	4.54E-12	5.18E-11	8.11E-08
63915	BLOC1S5	1.483439973	3.893165309	47.86408907	4.57E-12	5.20E-11	8.17E-08
286186	LINC01299	-4.22851727	-1.74994881	47.84778684	4.61E-12	5.24E-11	8.24E-08
100130587	LOC100130587	-3.755876337	-1.876701906	47.81917094	4.67E-12	5.31E-11	8.34E-08
10643	IGF2BP3	6.228090698	3.666741457	47.81287489	4.69E-12	5.33E-11	8.38E-08
9748	SLK	-1.448068699	4.951502429	47.80752015	4.70E-12	5.34E-11	8.40E-08
23429	RYBP	-1.253682304	5.214453628	47.7774654	4.77E-12	5.42E-11	8.52E-08
83849	SYT15	-2.489958734	-0.264391346	47.68311626	5.01E-12	5.68E-11	8.95E-08
6401	SELE	-3.699924641	-0.200112666	47.63563312	5.13E-12	5.82E-11	9.17E-08
147381	CBLN2	-3.878206256	1.598555923	47.61533013	5.19E-12	5.87E-11	9.27E-08
195814	SDR16C5	-4.063317802	-0.655924834	47.61362148	5.19E-12	5.87E-11	9.27E-08
2770	GNAI1	-2.441129858	5.045126716	47.61206759	5.19E-12	5.88E-11	9.27E-08
10087	COL4A3BP	-1.100916379	5.265072761	47.57753737	5.29E-12	5.98E-11	9.45E-08
6917	TCEA1	1.387255063	6.624043211	47.56441684	5.32E-12	6.01E-11	9.51E-08
727866	FAM156B	3.805236208	-1.241754404	47.53329142	5.41E-12	6.10E-11	9.67E-08
10713	USP39	1.153777015	6.149372312	47.5043911	5.49E-12	6.19E-11	9.81E-08
26256	CABYR	-2.395489767	1.365123762	47.50352072	5.49E-12	6.19E-11	9.81E-08
63901	FAM111A	2.522814354	5.367476933	47.48751591	5.54E-12	6.24E-11	9.90E-08
284716	RIMKLA	-2.148662346	3.705597328	47.47683364	5.57E-12	6.27E-11	9.95E-08
55133	SRBD1	1.343813157	4.13441167	47.47379911	5.57E-12	6.27E-11	9.95E-08
1282	COL4A1	4.873665025	8.909089222	47.33979094	5.97E-12	6.71E-11	1.07E-07
6790	AURKA	3.255710409	4.001319977	47.32265978	6.02E-12	6.76E-11	1.08E-07
126433	FBXO27	-2.354168827	2.603087069	47.32214205	6.02E-12	6.76E-11	1.08E-07
1371	CPOX	-1.147489426	4.321772207	47.25374274	6.24E-12	7.00E-11	1.12E-07
115584	SLC5A11	-3.510410117	2.468489796	47.17660404	6.49E-12	7.28E-11	1.16E-07
6051	RNPEP	1.379174279	5.6904063	47.12317654	6.67E-12	7.47E-11	1.19E-07
143162	FRMPD2	-2.908024793	-0.542907945	47.10120761	6.74E-12	7.55E-11	1.20E-07
8520	HAT1	1.366838817	5.709566011	47.08792766	6.79E-12	7.59E-11	1.21E-07
147657	ZNF480	1.619120677	4.182084693	47.02237491	7.02E-12	7.85E-11	1.25E-07
64857	PLEKHG2	2.823399558	5.861055317	47.0008073	7.10E-12	7.93E-11	1.27E-07
4682	NUBP1	1.183044428	4.177656763	46.98589065	7.15E-12	7.99E-11	1.28E-07
146223	CMTM4	-1.931096915	5.679397505	46.89514635	7.49E-12	8.36E-11	1.34E-07
5813	PURA	-1.176094028	5.238523762	46.89356118	7.49E-12	8.36E-11	1.34E-07
1192	CLIC1	3.361437679	7.981870194	46.86276552	7.61E-12	8.49E-11	1.36E-07
54919	DNAAF5	1.773609133	5.778427886	46.81037987	7.82E-12	8.71E-11	1.40E-07
54602	NDFIP2	-1.628434069	5.776312986	46.72537889	8.17E-12	9.09E-11	1.46E-07
3236	HOXD10	11.45211391	2.909819265	46.72492755	8.17E-12	9.09E-11	1.46E-07
6733	SRPK2	-1.125286608	6.547278398	46.62248292	8.61E-12	9.57E-11	1.54E-07
56895	AGPAT4	-1.728005407	5.301128807	46.61230678	8.65E-12	9.61E-11	1.55E-07
100113407	TMEM170B	-1.420841198	4.998699383	46.59292848	8.74E-12	9.70E-11	1.56E-07
10129	FRY	-1.749823821	4.996612696	46.56744327	8.85E-12	9.82E-11	1.58E-07
55732	C1orf112	1.90372477	3.103151703	46.55169792	8.92E-12	9.90E-11	1.59E-07
1621	DBH	-2.582377472	-0.489500282	46.52762088	9.03E-12	1.00E-10	1.61E-07
728689	EIF3CL	2.563094242	1.358202664	46.52172037	9.06E-12	1.00E-10	1.62E-07
10904	BLCAP	-1.150305426	6.7673035	46.49246598	9.20E-12	1.02E-10	1.64E-07
9578	CDC42BPB	-1.539237249	6.722111937	46.37761402	9.75E-12	1.08E-10	1.74E-07
9399	STOML1	-1.255358269	5.231669309	46.37067315	9.79E-12	1.08E-10	1.75E-07
9232	PTTG1	3.666513909	5.210393621	46.3672807	9.80E-12	1.08E-10	1.75E-07
9540	TP53I3	2.586321937	4.484344034	46.35536534	9.86E-12	1.09E-10	1.76E-07
11339	OIP5	4.052828953	2.081059216	46.31738195	1.01E-11	1.11E-10	1.80E-07
79968	WDR76	2.970915765	4.208740857	46.27524568	1.03E-11	1.13E-10	1.84E-07
9114	ATP6V0D1	-1.079935126	7.116605016	46.27362087	1.03E-11	1.13E-10	1.84E-07
83540	NUF2	4.266705302	3.900668245	46.25862377	1.04E-11	1.14E-10	1.86E-07
11226	GALNT6	-2.43237564	2.879120562	46.11970768	1.11E-11	1.22E-10	1.98E-07
27289	RND1	-2.158657148	3.845586859	46.07009033	1.14E-11	1.26E-10	2.04E-07
55388	MCM10	4.925906864	2.978043708	46.01286327	1.17E-11	1.29E-10	2.09E-07
84256	FLYWCH1	-1.151691358	5.659533471	46.00877826	1.18E-11	1.29E-10	2.11E-07
3028	HSD17B10	1.672740686	6.585447643	46.0034057	1.18E-11	1.30E-10	2.11E-07
55247	NEIL3	4.423144884	2.224548204	45.9250467	1.23E-11	1.35E-10	2.20E-07
390928	ACP7	-3.714042205	-0.797861643	45.92088066	1.23E-11	1.35E-10	2.20E-07
1944	EFNA3	-2.044108906	2.728573022	45.91281817	1.24E-11	1.36E-10	2.22E-07
124801	LSM12	1.116458074	3.664866391	45.88838129	1.25E-11	1.37E-10	2.23E-07
89866	SEC16B	-2.076468105	-1.480437643	45.79538011	1.31E-11	1.44E-10	2.34E-07
2717	GLA	1.659035118	4.73418323	45.77623008	1.33E-11	1.45E-10	2.38E-07
374890	LINC01785	-4.569159949	-2.291554139	45.76178924	1.34E-11	1.46E-10	2.39E-07
56271	BEX4	-1.710638657	6.322447765	45.73055914	1.36E-11	1.48E-10	2.43E-07
3455	IFNAR2	1.332196502	4.516944082	45.72495092	1.36E-11	1.49E-10	2.43E-07
9079	LDB2	-2.223659921	4.28958891	45.70584837	1.37E-11	1.50E-10	2.45E-07
51172	NAGPA	-1.215338105	3.891380804	45.65610756	1.41E-11	1.54E-10	2.52E-07
1164	CKS2	3.932971196	5.01996399	45.64708631	1.42E-11	1.54E-10	2.54E-07
142891	SAMD8	-1.267555203	5.75851812	45.64412464	1.42E-11	1.55E-10	2.54E-07
6646	SOAT1	1.771254703	5.839774377	45.60794147	1.44E-11	1.57E-10	2.57E-07
4734	NEDD4	2.088909835	4.024466379	45.57799941	1.47E-11	1.60E-10	2.63E-07
101928416	LOC101928416	-4.188304918	-2.223510199	45.57770704	1.47E-11	1.60E-10	2.63E-07
3200	HOXA3	9.219407336	2.706588165	45.56985086	1.47E-11	1.60E-10	2.63E-07
55852	TEX2	-1.259820757	6.013725114	45.53492734	1.50E-11	1.63E-10	2.68E-07
27235	COQ2	1.62091903	3.673622388	45.53088087	1.50E-11	1.63E-10	2.68E-07
4267	CD99	3.220958773	9.331887219	45.52137968	1.51E-11	1.64E-10	2.70E-07
152926	PPM1K	-1.63002765	5.725958085	45.4886505	1.54E-11	1.66E-10	2.75E-07
55652	SLC48A1	-1.556377443	6.36371543	45.42327249	1.59E-11	1.72E-10	2.84E-07
100128946	LINC01310	-3.158080397	-1.815097306	45.42035723	1.59E-11	1.72E-10	2.84E-07
53358	SHC3	-2.231305452	5.784358229	45.40573083	1.60E-11	1.73E-10	2.86E-07
23232	TBC1D12	-1.434335597	4.325332259	45.39861676	1.61E-11	1.74E-10	2.88E-07
387841	RPL13AP20	2.807986727	1.22791933	45.36686555	1.63E-11	1.77E-10	2.91E-07
1609	DGKQ	-1.482426216	4.278132407	45.35764488	1.64E-11	1.77E-10	2.93E-07
64478	CSMD1	-2.604825836	3.459958618	45.35322287	1.65E-11	1.78E-10	2.95E-07
22900	CARD8	1.429429002	5.307683589	45.34540413	1.65E-11	1.78E-10	2.95E-07
23397	NCAPH	4.169304693	4.010670291	45.32681571	1.67E-11	1.80E-10	2.98E-07
79575	ABHD8	-1.432495835	5.033918076	45.3259873	1.67E-11	1.80E-10	2.98E-07
23426	GRIP1	-3.375685034	0.374578955	45.30831248	1.68E-11	1.81E-10	3.00E-07
58516	SINHCAF	3.869527026	4.770427726	45.30171969	1.69E-11	1.82E-10	3.02E-07
9582	APOBEC3B	5.20192617	2.055095304	45.29860072	1.69E-11	1.82E-10	3.02E-07
283431	GAS2L3	3.574640126	3.981590564	45.28136828	1.71E-11	1.83E-10	3.06E-07
1040	CDS1	-2.658960094	2.991024109	45.27472148	1.71E-11	1.84E-10	3.06E-07
1849	DUSP7	-1.693855233	4.732178284	45.23526247	1.75E-11	1.88E-10	3.13E-07
643911	CRNDE	4.862106908	3.476984127	45.20676144	1.77E-11	1.90E-10	3.16E-07
11200	CHEK2	2.665483036	3.134892213	45.19632939	1.78E-11	1.91E-10	3.18E-07
22982	DIP2C	-1.691420547	5.285384822	45.17308428	1.80E-11	1.93E-10	3.22E-07
23539	SLC16A8	-2.435981634	0.102845875	45.07239892	1.90E-11	2.03E-10	3.40E-07
22983	MAST1	-2.656612177	4.69865461	45.03313912	1.94E-11	2.07E-10	3.47E-07
81033	KCNH6	-2.521314591	-1.79266356	45.03129493	1.94E-11	2.07E-10	3.47E-07
9601	PDIA4	2.561012115	7.949884285	45.0213938	1.95E-11	2.08E-10	3.48E-07
440435	GPR179	-2.998946353	0.59817123	45.00360541	1.97E-11	2.10E-10	3.52E-07
400961	PAIP2B	-2.717299375	3.727614214	44.97101755	2.00E-11	2.14E-10	3.57E-07
150147	UMODL1-AS1	-3.733842948	-1.605274254	44.96369253	2.01E-11	2.14E-10	3.59E-07
85445	CNTNAP4	-3.467693932	3.773590916	44.96051515	2.01E-11	2.14E-10	3.59E-07
400793	C1orf226	3.060087061	5.056321964	44.95152072	2.02E-11	2.15E-10	3.61E-07
90459	ERI1	2.083362629	4.913887735	44.94302714	2.03E-11	2.16E-10	3.63E-07
259266	ASPM	4.836108701	3.964205329	44.93186842	2.04E-11	2.17E-10	3.65E-07
4303	FOXO4	-1.641258805	4.247110001	44.87441697	2.10E-11	2.23E-10	3.75E-07
148252	DIRAS1	-1.9776186	6.037092064	44.82657896	2.15E-11	2.29E-10	3.84E-07
3161	HMMR	4.183899556	3.433427779	44.77405228	2.21E-11	2.35E-10	3.95E-07
308	ANXA5	2.784313125	9.408431424	44.77380329	2.21E-11	2.35E-10	3.95E-07
84276	NICN1	-1.077366712	5.144164734	44.73596807	2.25E-11	2.39E-10	4.02E-07
79152	FA2H	-3.452894521	3.909569499	44.73382029	2.26E-11	2.39E-10	4.04E-07
150209	AIFM3	-3.294261125	3.243789636	44.7158948	2.28E-11	2.41E-10	4.07E-07
115019	SLC26A9	-2.887012096	-0.299317914	44.69900744	2.30E-11	2.43E-10	4.11E-07
118426	BORCS5	-1.184157572	3.549394714	44.68465991	2.31E-11	2.45E-10	4.13E-07
170954	PPP1R18	1.952759315	6.694265565	44.68396307	2.32E-11	2.45E-10	4.15E-07
283731	LOC283731	-3.638152064	-0.664537153	44.67553842	2.33E-11	2.46E-10	4.16E-07
126731	CCSAP	-1.575969486	5.666864094	44.65960489	2.34E-11	2.48E-10	4.18E-07
79666	PLEKHF2	1.794507116	4.66650617	44.63704584	2.37E-11	2.50E-10	4.23E-07
26292	MYCBP	2.195713429	3.846331476	44.63320332	2.38E-11	2.51E-10	4.25E-07
1993	ELAVL2	-3.405677769	3.223949074	44.59396549	2.42E-11	2.56E-10	4.32E-07
8607	RUVBL1	1.468174543	6.041141951	44.56063532	2.47E-11	2.60E-10	4.41E-07
3399	ID3	3.400732425	8.253804681	44.55536856	2.47E-11	2.61E-10	4.41E-07
56978	PRDM8	-3.091235716	3.034898882	44.51310301	2.53E-11	2.66E-10	4.52E-07
100130155	MIR124-2HG	-3.674593694	1.204234606	44.51106391	2.53E-11	2.66E-10	4.52E-07
8760	CDS2	-1.145529634	7.118285505	44.47602292	2.57E-11	2.71E-10	4.59E-07
549	AUH	-1.143829271	3.407998211	44.45895626	2.60E-11	2.73E-10	4.65E-07
113829	SLC35A4	1.170496659	6.796532531	44.42401074	2.64E-11	2.78E-10	4.72E-07
8036	SHOC2	-1.166347861	4.985505133	44.41330294	2.66E-11	2.79E-10	4.75E-07
10804	GJB6	-4.280994647	2.087863815	44.31758672	2.79E-11	2.93E-10	4.99E-07
23138	N4BP3	-2.054646972	1.834584793	44.31746192	2.79E-11	2.93E-10	4.99E-07
576	ADGRB2	-1.811440582	7.367346839	44.31496193	2.80E-11	2.93E-10	5.00E-07
1111	CHEK1	2.345301032	4.324221266	44.28176483	2.84E-11	2.98E-10	5.07E-07
8924	HERC2	-1.530565573	6.203593825	44.26183886	2.87E-11	3.01E-10	5.13E-07
9750	RIPOR2	-2.359193266	3.90377926	44.25229891	2.89E-11	3.02E-10	5.16E-07
124976	SPNS2	-2.017814174	4.642171464	44.24745341	2.89E-11	3.03E-10	5.16E-07
22	ABCB7	1.318427259	4.675590711	44.23956095	2.91E-11	3.04E-10	5.20E-07
9775	EIF4A3	1.14798877	6.568641235	44.22121923	2.93E-11	3.06E-10	5.24E-07
80005	DOCK5	-2.681362888	3.919427131	44.17214476	3.01E-11	3.14E-10	5.38E-07
100133311	HOXA-AS3	8.881613398	0.378621701	44.14562806	3.05E-11	3.18E-10	5.45E-07
3714	JAG2	-1.761740492	3.634621618	44.14390907	3.05E-11	3.18E-10	5.45E-07
55964	SEPTIN3	-2.360246946	7.196275874	44.13909278	3.06E-11	3.18E-10	5.47E-07
8395	PIP5K1B	-2.356526462	2.427231554	44.07695194	3.16E-11	3.29E-10	5.65E-07
83903	HASPIN	4.192449774	1.423189109	44.04826016	3.20E-11	3.33E-10	5.72E-07
192668	CYS1	-2.642326436	1.081930316	44.03536222	3.22E-11	3.35E-10	5.75E-07
23313	KIAA0930	-1.565704667	6.720760515	43.99600234	3.29E-11	3.42E-10	5.88E-07
387890	TMEM233	-3.159295821	1.676315135	43.97702928	3.32E-11	3.45E-10	5.93E-07
400073	C12orf76	-1.422058367	5.414382113	43.95308038	3.36E-11	3.49E-10	6.00E-07
386618	KCTD4	-3.468332958	1.741595761	43.94831862	3.37E-11	3.50E-10	6.02E-07
9322	TRIP10	2.079642577	5.022833665	43.93692055	3.39E-11	3.52E-10	6.06E-07
10771	ZMYND11	-1.22745683	6.197212276	43.92685912	3.41E-11	3.53E-10	6.09E-07
2664	GDI1	-1.209943726	9.093975749	43.89411067	3.47E-11	3.59E-10	6.20E-07
3738	KCNA3	-2.918271413	0.011082247	43.83438914	3.57E-11	3.70E-10	6.38E-07
10776	ARPP19	-1.163893072	7.992666045	43.81409095	3.61E-11	3.73E-10	6.45E-07
6711	SPTBN1	-1.433490617	9.009620375	43.75592952	3.72E-11	3.84E-10	6.65E-07
374378	GALNT18	-1.641896764	4.322471977	43.7389642	3.75E-11	3.88E-10	6.70E-07
201965	RWDD4	1.45039943	3.855001954	43.71968161	3.79E-11	3.91E-10	6.77E-07
754	PTTG1IP	1.607456957	8.954099733	43.61806841	3.99E-11	4.12E-10	7.13E-07
1960	EGR3	-2.670250537	4.557049359	43.61227994	4.00E-11	4.13E-10	7.15E-07
24141	LAMP5	-2.675239894	4.57767286	43.5916575	4.05E-11	4.17E-10	7.24E-07
50810	HDGFL3	-1.084589789	6.16256248	43.54854355	4.14E-11	4.26E-10	7.40E-07
100507534	LINC02192	-4.075848209	-2.621360905	43.50208459	4.24E-11	4.36E-10	7.58E-07
79690	GAL3ST4	2.50231697	6.086129626	43.49624844	4.25E-11	4.37E-10	7.59E-07
9220	TIAF1	-2.070519981	2.141974391	43.45661892	4.33E-11	4.45E-10	7.74E-07
25879	DCAF13	1.57864107	5.547275819	43.44149508	4.37E-11	4.49E-10	7.81E-07
23285	KIAA1107	-1.918204071	-1.260120033	43.42342061	4.41E-11	4.53E-10	7.88E-07
92181	UBTD2	1.345891826	5.311587136	43.41770755	4.42E-11	4.54E-10	7.90E-07
93343	MVB12A	1.752425093	5.435457187	43.41179468	4.44E-11	4.55E-10	7.93E-07
9331	B4GALT6	-2.475262392	3.393945993	43.41038308	4.44E-11	4.55E-10	7.93E-07
25818	KLK5	-4.663649091	-2.311917946	43.40723758	4.45E-11	4.55E-10	7.95E-07
79057	PRRG3	-3.536149672	1.741658046	43.40585342	4.45E-11	4.55E-10	7.95E-07
9462	RASAL2	-1.476258716	4.710898294	43.36690142	4.54E-11	4.64E-10	8.11E-07
3150	HMGN1	1.496631168	7.127361752	43.31907188	4.65E-11	4.75E-10	8.31E-07
3235	HOXD9	9.793052444	2.58445096	43.28982494	4.72E-11	4.82E-10	8.43E-07
151531	UPP2	-2.499609517	-0.176336986	43.28644582	4.73E-11	4.83E-10	8.45E-07
4001	LMNB1	3.54821672	5.81089389	43.24261984	4.84E-11	4.93E-10	8.65E-07
51104	ABHD17B	-1.296115368	4.625660422	43.22217681	4.89E-11	4.98E-10	8.74E-07
5216	PFN1	1.734236741	8.933231256	43.19493618	4.95E-11	5.05E-10	8.85E-07
1107	CHD3	-1.856434892	6.642112983	43.15968013	5.04E-11	5.14E-10	9.01E-07
10531	PITRM1	-1.261091659	5.460833505	43.15226696	5.06E-11	5.16E-10	9.04E-07
16	AARS	-1.073692499	7.691675786	43.14321462	5.09E-11	5.18E-10	9.10E-07
79665	DHX40	1.400523752	6.473085055	43.14205725	5.09E-11	5.18E-10	9.10E-07
221150	SKA3	4.185390092	3.449788037	43.12320031	5.14E-11	5.22E-10	9.18E-07
100170841	EPOP	-2.126666472	3.08685145	43.10227717	5.20E-11	5.28E-10	9.29E-07
10231	RCAN2	-2.953480725	5.387786605	43.10195772	5.20E-11	5.28E-10	9.29E-07
84866	TMEM25	-1.224727811	5.086559849	43.06552201	5.29E-11	5.37E-10	9.45E-07
4036	LRP2	-3.387004845	3.049801686	43.02686386	5.40E-11	5.48E-10	9.65E-07
3798	KIF5A	-3.154437002	7.667176093	43.02364293	5.41E-11	5.48E-10	9.67E-07
156	GRK2	-1.1689363	6.595583981	42.99189947	5.50E-11	5.57E-10	9.83E-07
55040	EPN3	-2.794477893	-0.725024562	42.98713943	5.51E-11	5.58E-10	9.85E-07
6941	TCF19	3.294357811	4.866851313	42.9740253	5.55E-11	5.61E-10	9.92E-07
9118	INA	-3.649440422	4.447085316	42.94726566	5.62E-11	5.69E-10	1.00E-06
100289473	LOC100289473	-1.936810015	-0.950050849	42.9464834	5.63E-11	5.69E-10	1.01E-06
6721	SREBF2	-1.697149187	7.200746876	42.94365051	5.63E-11	5.69E-10	1.01E-06
23306	NEMP1	1.815677846	5.166556678	42.94314274	5.64E-11	5.69E-10	1.01E-06
150538	SATB2-AS1	-2.04861179	0.853137919	42.94256161	5.64E-11	5.69E-10	1.01E-06
252983	STXBP4	1.621868131	3.676101928	42.93917106	5.65E-11	5.69E-10	1.01E-06
196047	EMX2OS	-2.714821079	3.596442691	42.92975938	5.67E-11	5.72E-10	1.01E-06
260434	PYDC1	-3.924263118	-2.112881899	42.90361374	5.75E-11	5.79E-10	1.03E-06
90673	PPP1R3E	-1.624126637	3.721525294	42.88367899	5.81E-11	5.85E-10	1.04E-06
55175	KLHL11	-1.947781775	1.446545481	42.86254899	5.87E-11	5.91E-10	1.05E-06
100996385	LOC100996385	-4.252097478	-1.636511084	42.8397502	5.94E-11	5.97E-10	1.06E-06
5141	PDE4A	-1.862693998	4.65120845	42.83969927	5.94E-11	5.97E-10	1.06E-06
9895	TECPR2	-1.567082723	5.605246374	42.80575943	6.05E-11	6.07E-10	1.08E-06
377	ARF3	-1.229750494	8.169059156	42.77984814	6.13E-11	6.15E-10	1.10E-06
94241	TP53INP1	1.870209231	5.259930628	42.7337203	6.27E-11	6.29E-10	1.12E-06
440040	LOC440040	-4.238888279	-1.19569402	42.70021785	6.38E-11	6.40E-10	1.14E-06
1915	EEF1A1	2.318596335	12.53864447	42.68465897	6.43E-11	6.45E-10	1.15E-06
23390	ZDHHC17	-1.105345163	5.691846196	42.67997538	6.45E-11	6.46E-10	1.15E-06
7905	REEP5	-1.17936049	7.66583546	42.67494125	6.46E-11	6.47E-10	1.15E-06
871	SERPINH1	3.866471105	7.570689955	42.67190441	6.47E-11	6.48E-10	1.16E-06
529	ATP6V1E1	-1.311029303	7.173980681	42.64960825	6.55E-11	6.55E-10	1.17E-06
5774	PTPN3	-3.195931115	2.291716776	42.61619809	6.66E-11	6.66E-10	1.19E-06
3897	L1CAM	-3.391687281	5.109437231	42.60451644	6.70E-11	6.69E-10	1.20E-06
80003	PCNX2	-1.499536097	4.791851981	42.59298478	6.74E-11	6.73E-10	1.20E-06
8808	IL1RL2	-3.036138306	-1.329939455	42.52628081	6.97E-11	6.96E-10	1.25E-06
23305	ACSL6	-2.373875985	5.033592606	42.51839048	7.00E-11	6.98E-10	1.25E-06
54821	ERCC6L	3.933649903	1.633224327	42.48789015	7.11E-11	7.09E-10	1.27E-06
56474	CTPS2	1.454802855	4.907973884	42.47493858	7.16E-11	7.13E-10	1.28E-06
9583	ENTPD4	-1.461867187	5.07768252	42.47031157	7.18E-11	7.14E-10	1.28E-06
401548	SNX30	-1.709893191	5.008999325	42.43157007	7.32E-11	7.28E-10	1.31E-06
6100	RP9	1.61014096	3.871212752	42.39731355	7.45E-11	7.41E-10	1.33E-06
23235	SIK2	-1.079109341	5.84402991	42.37636278	7.53E-11	7.48E-10	1.35E-06
100130449	LOC100130449	-2.460042862	-0.31728475	42.37635351	7.53E-11	7.48E-10	1.35E-06
9665	MARF1	-1.077693591	6.027879215	42.37147495	7.55E-11	7.49E-10	1.35E-06
79085	SLC25A23	-1.418888866	7.144018457	42.33337082	7.70E-11	7.64E-10	1.38E-06
126272	EID2B	-1.410528127	2.677879453	42.3228509	7.74E-11	7.67E-10	1.38E-06
1571	CYP2E1	-2.525852898	0.708967025	42.3078816	7.80E-11	7.73E-10	1.39E-06
9824	ARHGAP11A	3.117003393	4.211002855	42.29206274	7.86E-11	7.79E-10	1.40E-06
80115	BAIAP2L2	-1.88401652	0.989093547	42.28870389	7.87E-11	7.80E-10	1.41E-06
28511	NKIRAS2	1.514985216	5.896641761	42.27718752	7.92E-11	7.84E-10	1.42E-06
2044	EPHA5	-2.710228583	3.249369655	42.26571559	7.97E-11	7.88E-10	1.42E-06
4685	NCAM2	-2.248555076	5.674240168	42.21804116	8.16E-11	8.07E-10	1.46E-06
10195	ALG3	1.456184776	5.276289043	42.13901428	8.50E-11	8.40E-10	1.52E-06
3206	HOXA10	9.101816493	3.065125229	42.02522786	9.01E-11	8.90E-10	1.61E-06
79019	CENPM	4.115348725	3.343175431	41.98393633	9.20E-11	9.08E-10	1.64E-06
54765	TRIM44	-1.231286359	6.497237414	41.98262565	9.21E-11	9.08E-10	1.65E-06
55041	PLEKHB2	-1.018580641	7.42295015	41.93601277	9.43E-11	9.29E-10	1.69E-06
4892	NRAP	-2.855161991	-0.39135427	41.90164001	9.60E-11	9.45E-10	1.72E-06
9156	EXO1	3.768254892	3.07947143	41.8911065	9.65E-11	9.50E-10	1.72E-06
196483	EEF2KMT	1.281785412	3.639629433	41.88126035	9.70E-11	9.54E-10	1.73E-06
10999	SLC27A4	-1.122177764	5.542758491	41.85427939	9.83E-11	9.66E-10	1.76E-06
115196	ZNF554	-1.117828823	3.073006673	41.84468711	9.88E-11	9.70E-10	1.77E-06
166336	PRICKLE2	-1.478777313	4.904243357	41.82884684	9.96E-11	9.78E-10	1.78E-06
2019	EN1	8.439688663	3.072841703	41.81642436	1.00E-10	9.83E-10	1.79E-06
139735	ZFP92	-1.893582083	1.715953018	41.80062526	1.01E-10	9.91E-10	1.80E-06
51305	KCNK9	-3.496789699	1.162672028	41.76714959	1.03E-10	1.01E-09	1.84E-06
781	CACNA2D1	-2.684909189	4.534034815	41.73983945	1.04E-10	1.02E-09	1.86E-06
22852	ANKRD26	-1.51212626	2.648833292	41.73093839	1.05E-10	1.02E-09	1.88E-06
84976	DISP1	1.620626673	3.921078611	41.7086595	1.06E-10	1.04E-09	1.89E-06
84962	AJUBA	3.086991194	3.554734491	41.6625198	1.08E-10	1.06E-09	1.93E-06
1482	NKX2-5	9.921673959	2.759703973	41.65365251	1.09E-10	1.06E-09	1.95E-06
5563	PRKAA2	-1.755007227	3.228776147	41.59260167	1.12E-10	1.10E-09	2.00E-06
10926	DBF4	2.569586581	4.353198641	41.58187987	1.13E-10	1.10E-09	2.02E-06
10420	TESK2	-1.524847589	2.536564483	41.57875946	1.13E-10	1.10E-09	2.02E-06
114792	KLHL32	-2.766111724	3.400343352	41.55791658	1.14E-10	1.11E-09	2.04E-06
147841	SPC24	4.159294969	4.170163992	41.54458209	1.15E-10	1.12E-09	2.05E-06
378884	NHLRC1	-2.323910228	0.366511017	41.54254832	1.15E-10	1.12E-09	2.05E-06
3037	HAS2	4.141384408	4.324571624	41.53479379	1.16E-10	1.13E-09	2.07E-06
5747	PTK2	-1.034107204	6.974937573	41.49736485	1.18E-10	1.15E-09	2.11E-06
79155	TNIP2	1.550994004	4.970779029	41.37894208	1.25E-10	1.22E-09	2.23E-06
2905	GRIN2C	-2.839991708	3.205603838	41.35141133	1.27E-10	1.24E-09	2.27E-06
157922	CAMSAP1	-1.46372869	5.791349448	41.31240271	1.30E-10	1.26E-09	2.32E-06
84630	TTBK1	-1.98356623	4.611716334	41.22054411	1.36E-10	1.32E-09	2.43E-06
9397	NMT2	-1.203982289	3.776229399	41.21777575	1.36E-10	1.32E-09	2.43E-06
30819	KCNIP2	-2.730719919	3.649736284	41.20817709	1.37E-10	1.33E-09	2.45E-06
117157	SH2D1B	-2.645198514	-1.87001304	41.16309396	1.40E-10	1.36E-09	2.50E-06
79075	DSCC1	1.991022797	3.209754863	41.15100766	1.41E-10	1.36E-09	2.52E-06
93323	HAUS8	2.19721044	3.267201194	41.12440232	1.43E-10	1.38E-09	2.56E-06
22902	RUFY3	-1.434318208	6.957774868	41.07955403	1.46E-10	1.41E-09	2.61E-06
5970	RELA	1.012926102	6.673642224	41.07935226	1.46E-10	1.41E-09	2.61E-06
5836	PYGL	3.191449587	6.335019254	41.07048825	1.47E-10	1.42E-09	2.63E-06
55201	MAP1S	-1.230761703	5.81990105	41.05931726	1.48E-10	1.43E-09	2.64E-06
10382	TUBB4A	-3.154652485	7.790391289	41.05856615	1.48E-10	1.43E-09	2.64E-06
79801	SHCBP1	2.829643424	3.737911044	41.03662526	1.49E-10	1.44E-09	2.66E-06
388015	RTL1	-3.471941911	-0.986685393	40.96768568	1.55E-10	1.49E-09	2.77E-06
84441	MAML2	2.139736287	5.844101353	40.96632125	1.55E-10	1.49E-09	2.77E-06
84669	USP32	-1.289434208	5.078859804	40.95253195	1.56E-10	1.50E-09	2.79E-06
165215	FAM171B	-1.722976235	6.635378649	40.93142536	1.58E-10	1.52E-09	2.82E-06
51192	CKLF	2.407947083	3.500222503	40.89206705	1.61E-10	1.55E-09	2.88E-06
3148	HMGB2	2.374731773	6.876498306	40.89007806	1.61E-10	1.55E-09	2.88E-06
84679	SLC9A7	-1.683411856	4.903696114	40.88861979	1.61E-10	1.55E-09	2.88E-06
23271	CAMSAP2	-1.08936415	6.400334226	40.8781028	1.62E-10	1.56E-09	2.89E-06
1266	CNN3	2.365540633	9.743791465	40.86991744	1.63E-10	1.56E-09	2.91E-06
79053	ALG8	1.177015044	5.253798465	40.85818449	1.64E-10	1.57E-09	2.93E-06
26271	FBXO5	2.509287763	4.092473444	40.83465615	1.66E-10	1.59E-09	2.97E-06
81562	LMAN2L	1.393712045	5.388889758	40.82944155	1.66E-10	1.59E-09	2.97E-06
23478	SEC11A	1.724598265	6.767798702	40.8142233	1.67E-10	1.60E-09	2.98E-06
202299	LINC01554	-2.086635152	-0.146862096	40.80225206	1.68E-10	1.61E-09	3.00E-06
23001	WDFY3	-1.160152113	6.12935685	40.75549321	1.73E-10	1.65E-09	3.09E-06
339983	NAT8L	-2.064978258	6.778611594	40.73913412	1.74E-10	1.66E-09	3.11E-06
441061	Mar-11	-4.067735273	-1.690083936	40.72993574	1.75E-10	1.67E-09	3.13E-06
5480	PPIC	2.982248388	4.454903125	40.72318827	1.75E-10	1.67E-09	3.13E-06
100862680	LINC00507	-4.570539334	-0.044867783	40.67124958	1.80E-10	1.72E-09	3.22E-06
9024	BRSK2	-2.573578447	4.820703743	40.65324326	1.82E-10	1.73E-09	3.25E-06
2028	ENPEP	3.471166345	3.99971928	40.6407738	1.83E-10	1.74E-09	3.27E-06
139221	PWWP3B	-3.355346727	1.091435843	40.62481132	1.84E-10	1.76E-09	3.29E-06
4861	NPAS1	-2.341704317	1.909618915	40.57105425	1.90E-10	1.80E-09	3.40E-06
1952	CELSR2	-1.716703972	7.407265649	40.56763113	1.90E-10	1.81E-09	3.40E-06
57553	MICAL3	-2.011789755	4.591613361	40.56721484	1.90E-10	1.81E-09	3.40E-06
26050	SLITRK5	-2.613487692	3.419655101	40.56081932	1.91E-10	1.81E-09	3.41E-06
8502	PKP4	-1.761395072	6.173825971	40.55907879	1.91E-10	1.81E-09	3.41E-06
284424	MIR7-3HG	-3.492253041	0.654143226	40.55679555	1.91E-10	1.81E-09	3.41E-06
57512	GPR158	-2.21148722	4.412184199	40.53244986	1.93E-10	1.84E-09	3.45E-06
5730	PTGDS	-2.826781362	8.103358087	40.51680605	1.95E-10	1.85E-09	3.48E-06
9568	GABBR2	-3.147037164	5.727074263	40.5149923	1.95E-10	1.85E-09	3.48E-06
123775	C16orf46	-1.27525526	1.027090574	40.50582533	1.96E-10	1.86E-09	3.50E-06
3203	HOXA6	8.80597666	0.306742464	40.5013752	1.96E-10	1.86E-09	3.50E-06
283284	IGSF22	-1.564062569	1.228865028	40.4668348	2.00E-10	1.89E-09	3.57E-06
3064	HTT	-1.355363812	6.526606675	40.37859958	2.09E-10	1.98E-09	3.73E-06
105369203	LOC105369203	4.849543978	4.29584663	40.23513135	2.25E-10	2.13E-09	4.02E-06
342865	VSTM2B	-3.436399391	2.86803132	40.22664267	2.26E-10	2.14E-09	4.04E-06
64943	NT5DC2	2.852941005	6.856761046	40.22603158	2.26E-10	2.14E-09	4.04E-06
50859	SPOCK3	-3.271902664	4.621979108	40.2137028	2.28E-10	2.15E-09	4.07E-06
2217	FCGRT	2.400495363	7.605463038	40.20263435	2.29E-10	2.16E-09	4.09E-06
4841	NONO	1.246330902	8.607648979	40.17681482	2.32E-10	2.19E-09	4.15E-06
58157	NGB	-3.712120917	0.738705003	40.16894625	2.33E-10	2.19E-09	4.16E-06
8370	HIST2H4A	5.424365883	-1.570767524	40.16849615	2.33E-10	2.19E-09	4.16E-06
440465	BAIAP2-DT	-1.499424203	5.177801794	40.15427108	2.35E-10	2.21E-09	4.20E-06
84313	VPS25	1.369485326	5.747939114	40.14993491	2.35E-10	2.21E-09	4.20E-06
101928376	IL12A-AS1	-2.181036973	-1.720318927	40.13494985	2.37E-10	2.23E-09	4.23E-06
5099	PCDH7	-2.801991292	4.442764809	40.13287145	2.37E-10	2.23E-09	4.23E-06
776	CACNA1D	-2.245422512	2.662614495	40.11974875	2.39E-10	2.24E-09	4.27E-06
400591	C17orf102	-2.904959782	-0.605225316	40.10469483	2.41E-10	2.26E-09	4.31E-06
11167	FSTL1	2.889391173	8.189360697	40.10453344	2.41E-10	2.26E-09	4.31E-06
51310	SLC22A17	-1.634494389	7.833968535	40.09065432	2.42E-10	2.27E-09	4.32E-06
63939	FAM217B	-1.322746157	4.979851956	40.08191019	2.44E-10	2.28E-09	4.36E-06
23566	LPAR3	-3.596452881	-1.528732902	40.07143153	2.45E-10	2.29E-09	4.38E-06
130367	SGPP2	-1.703417275	2.435019629	40.06089597	2.46E-10	2.31E-09	4.40E-06
5396	PRRX1	2.773919521	6.746595199	40.0554161	2.47E-10	2.31E-09	4.41E-06
389	RHOC	2.322694652	8.338007789	40.0366661	2.49E-10	2.33E-09	4.45E-06
570	BAAT	-2.340718536	-1.406230552	40.02121084	2.51E-10	2.35E-09	4.49E-06
100129480	MKRN2OS	-2.128833844	-0.923507747	39.99375269	2.55E-10	2.38E-09	4.56E-06
285	ANGPT2	3.805310429	5.640253917	39.98158949	2.56E-10	2.39E-09	4.57E-06
5067	CNTN3	-3.60515569	1.881388803	39.94367925	2.61E-10	2.44E-09	4.66E-06
3881	KRT31	-4.454650422	-2.805671529	39.91048739	2.66E-10	2.48E-09	4.75E-06
114794	ELFN2	-3.430149928	4.414823225	39.88834783	2.69E-10	2.51E-09	4.81E-06
29107	NXT1	2.503875208	4.89334991	39.86935525	2.72E-10	2.53E-09	4.86E-06
1038	CDR1	-3.604131238	-0.671274247	39.83380414	2.77E-10	2.58E-09	4.95E-06
339263	LINC02693	-1.613135888	4.15764029	39.82968373	2.77E-10	2.58E-09	4.95E-06
63874	ABHD4	1.965669009	6.573403351	39.82929202	2.77E-10	2.58E-09	4.95E-06
133308	SLC9B2	-1.082877956	4.55211515	39.8012134	2.81E-10	2.62E-09	5.02E-06
1841	DTYMK	2.374164099	5.782355801	39.76504581	2.86E-10	2.66E-09	5.11E-06
152	ADRA2C	-2.942515038	0.254623121	39.74882773	2.89E-10	2.68E-09	5.16E-06
5933	RBL1	1.87945397	4.097114613	39.74814563	2.89E-10	2.68E-09	5.16E-06
401463	LOC401463	-4.218222126	-2.938315818	39.74113324	2.90E-10	2.69E-09	5.18E-06
51621	KLF13	-1.44100454	6.389719031	39.71131184	2.94E-10	2.73E-09	5.25E-06
51382	ATP6V1D	-1.089863007	6.230187882	39.71038563	2.95E-10	2.73E-09	5.27E-06
54776	PPP1R12C	-1.250994963	6.147451422	39.70562845	2.95E-10	2.74E-09	5.27E-06
131096	KCNH8	-3.168427491	2.626329778	39.69820573	2.96E-10	2.74E-09	5.29E-06
6539	SLC6A12	-1.773453609	2.690809246	39.68012124	2.99E-10	2.77E-09	5.34E-06
340543	TCEAL5	-2.120592121	4.083513016	39.67163141	3.00E-10	2.78E-09	5.36E-06
3274	HRH2	-2.786494619	0.929127917	39.64054498	3.05E-10	2.82E-09	5.45E-06
2177	FANCD2	2.942868106	4.219109998	39.61898378	3.09E-10	2.85E-09	5.52E-06
642345	MIR4500HG	-3.054532369	-1.095120732	39.54018341	3.21E-10	2.97E-09	5.74E-06
3588	IL10RB	1.987566426	5.10204919	39.53660566	3.22E-10	2.97E-09	5.75E-06
1540	CYLD	-1.332650013	5.547185464	39.49405115	3.29E-10	3.04E-09	5.88E-06
645683	RPL13AP3	3.466178064	-0.669994044	39.47099198	3.33E-10	3.07E-09	5.95E-06
30815	ST6GALNAC6	-1.176354779	6.442346386	39.41792732	3.42E-10	3.15E-09	6.11E-06
400986	ANKRD36C	-1.74313065	1.377328248	39.36278812	3.52E-10	3.24E-09	6.29E-06
11329	STK38	1.765222706	5.295617249	39.31006208	3.62E-10	3.33E-09	6.47E-06
80346	REEP4	1.796976749	4.518879544	39.29279748	3.65E-10	3.36E-09	6.52E-06
11177	BAZ1A	1.943730511	4.713379602	39.28054953	3.67E-10	3.38E-09	6.56E-06
9467	SH3BP5	-2.125514252	2.944977868	39.27358211	3.68E-10	3.39E-09	6.58E-06
55010	PARPBP	2.716231751	2.779838939	39.24758406	3.73E-10	3.43E-09	6.67E-06
57405	SPC25	3.883080409	3.38258549	39.22105192	3.78E-10	3.47E-09	6.75E-06
10212	DDX39A	1.834924874	6.582213022	39.15773356	3.91E-10	3.59E-09	6.99E-06
7869	SEMA3B	-2.145201999	5.823589629	39.13309903	3.96E-10	3.63E-09	7.08E-06
388394	RPRML	-2.958712194	0.303270445	39.13205048	3.96E-10	3.63E-09	7.08E-06
4478	MSN	2.337819372	9.144345883	39.11421879	4.00E-10	3.66E-09	7.15E-06
302	ANXA2	4.146582963	8.858923498	39.0785893	4.07E-10	3.73E-09	7.27E-06
391059	FRRS1	4.215928986	1.120418614	39.0613469	4.11E-10	3.76E-09	7.34E-06
100506365	OTUD6B-AS1	-1.009192075	4.794827036	39.05715851	4.12E-10	3.77E-09	7.36E-06
8407	TAGLN2	3.212812023	8.935588527	39.05202659	4.13E-10	3.77E-09	7.38E-06
5439	POLR2J	1.822379308	6.205252003	39.04141197	4.15E-10	3.79E-09	7.42E-06
51617	NSG2	-3.517439763	6.001433856	39.02133774	4.19E-10	3.83E-09	7.49E-06
23623	RUSC1	-1.344427484	5.522613114	38.99775062	4.24E-10	3.87E-09	7.58E-06
84301	DDI2	-1.216768148	4.308879439	38.92427786	4.41E-10	4.02E-09	7.88E-06
55635	DEPDC1	3.920477525	3.368314769	38.90477803	4.45E-10	4.06E-09	7.95E-06
745	MYRF	-3.123565846	6.188791277	38.87942855	4.51E-10	4.11E-09	8.06E-06
9679	FAM53B	-1.558868995	5.198139997	38.85083096	4.57E-10	4.17E-09	8.17E-06
387104	SOGA3	-2.014474703	1.226006162	38.75705012	4.80E-10	4.37E-09	8.58E-06
10769	PLK2	-2.125320906	5.040172573	38.74792948	4.82E-10	4.39E-09	8.61E-06
100191040	C2CD4D	-2.502811802	-1.208173755	38.74161605	4.84E-10	4.40E-09	8.65E-06
399827	LINC01164	-4.139465337	-1.747054374	38.73167394	4.86E-10	4.42E-09	8.68E-06
10301	DLEU1	2.538807022	3.019806139	38.72446276	4.88E-10	4.44E-09	8.72E-06
64853	AIDA	1.302118798	5.13081613	38.70839304	4.92E-10	4.47E-09	8.79E-06
151188	ARL6IP6	1.53385598	4.90123027	38.6822378	4.99E-10	4.53E-09	8.92E-06
57117	INTS12	1.18918283	4.94037788	38.67124468	5.02E-10	4.55E-09	8.97E-06
10669	CGREF1	-2.129604544	4.018323693	38.66736175	5.03E-10	4.56E-09	8.99E-06
5116	PCNT	-1.442668907	5.248997577	38.65301945	5.06E-10	4.59E-09	9.04E-06
64946	CENPH	2.956814035	3.877961393	38.65266222	5.06E-10	4.59E-09	9.04E-06
374443	LOC374443	2.223733884	2.415936929	38.61046844	5.17E-10	4.69E-09	9.24E-06
54737	MPHOSPH8	-1.051001441	5.463362167	38.56944714	5.28E-10	4.78E-09	9.43E-06
55233	MOB1A	1.56086912	6.860979577	38.54669047	5.35E-10	4.84E-09	9.56E-06
79649	MAP7D3	2.069666483	3.728010595	38.52361329	5.41E-10	4.89E-09	9.67E-06
6049	RNF6	-1.235552883	4.823832156	38.50958184	5.45E-10	4.92E-09	9.74E-06
4062	LY6H	-3.144641216	4.43441902	38.50424564	5.46E-10	4.94E-09	9.76E-06
11189	CELF3	-3.168712028	4.560726585	38.49560779	5.49E-10	4.96E-09	9.81E-06
22808	MRAS	-1.244146513	6.775457578	38.48800065	5.51E-10	4.97E-09	9.85E-06
4978	OPCML	-3.047352093	5.060918707	38.48492124	5.52E-10	4.98E-09	9.86E-06
6324	SCN1B	-1.913352412	4.446297695	38.47518833	5.55E-10	5.00E-09	9.92E-06
145957	NRG4	-2.311636429	-0.940352579	38.47221377	5.55E-10	5.00E-09	9.92E-06
4137	MAPT	-2.101198797	7.737114729	38.45106919	5.61E-10	5.06E-09	1.00E-05
6638	SNRPN	-1.503113014	6.943514614	38.44051917	5.64E-10	5.08E-09	1.01E-05
6595	SMARCA2	-1.392496677	6.497379827	38.43756503	5.65E-10	5.09E-09	1.01E-05
2491	CENPI	3.039570998	2.271574792	38.41951865	5.71E-10	5.13E-09	1.02E-05
51692	CPSF3	1.105341281	5.494384353	38.41498697	5.72E-10	5.14E-09	1.02E-05
10763	NES	3.451571342	9.568604223	38.4058924	5.75E-10	5.16E-09	1.03E-05
51474	LIMA1	2.754176498	7.21828099	38.40588834	5.75E-10	5.16E-09	1.03E-05
118812	MORN4	-1.288817421	4.122808229	38.40076004	5.76E-10	5.17E-09	1.03E-05
79847	MFSD13A	-1.252284484	3.694512109	38.39033504	5.79E-10	5.19E-09	1.03E-05
5042	PABPC3	2.195936327	1.429305415	38.38983657	5.79E-10	5.19E-09	1.03E-05
728215	FAM155A	-2.765711368	3.305081746	38.36259219	5.87E-10	5.26E-09	1.05E-05
23509	POFUT1	1.689886884	6.675790554	38.36230222	5.88E-10	5.26E-09	1.05E-05
51639	SF3B6	1.327232155	5.885677148	38.34914419	5.92E-10	5.29E-09	1.06E-05
79143	MBOAT7	-1.202329555	6.625721043	38.32855368	5.98E-10	5.35E-09	1.07E-05
347730	LRRTM1	-2.719051774	2.783979711	38.32166225	6.00E-10	5.36E-09	1.07E-05
27350	APOBEC3C	3.491566398	5.420407433	38.31388582	6.02E-10	5.38E-09	1.08E-05
6737	TRIM21	2.31826255	4.459335597	38.24385237	6.24E-10	5.58E-09	1.12E-05
57700	FAM160B1	-1.052286234	4.249820396	38.23200407	6.28E-10	5.61E-09	1.12E-05
23327	NEDD4L	-1.804484774	5.481696313	38.22372644	6.31E-10	5.63E-09	1.13E-05
83596	BCL2L12	2.769201609	3.302043145	38.18911957	6.42E-10	5.73E-09	1.15E-05
91687	CENPL	1.999120073	3.489180558	38.18279799	6.44E-10	5.74E-09	1.15E-05
5599	MAPK8	-1.37070952	4.759519767	38.06158001	6.85E-10	6.10E-09	1.22E-05
57683	ZDBF2	-1.976521648	3.708943286	38.05912066	6.86E-10	6.11E-09	1.23E-05
79042	TSEN34	1.379853666	5.777730868	38.05772434	6.87E-10	6.11E-09	1.23E-05
122830	NAA30	-1.09314247	4.779980024	38.02885125	6.97E-10	6.20E-09	1.25E-05
101927267	LOC101927267	4.336460538	-0.536042283	37.97147345	7.18E-10	6.38E-09	1.28E-05
9378	NRXN1	-2.500999896	5.941795239	37.89817538	7.45E-10	6.62E-09	1.33E-05
11197	WIF1	-4.074046777	2.088500366	37.89610582	7.46E-10	6.62E-09	1.33E-05
30837	SOCS7	-1.518960587	5.188134996	37.86737136	7.57E-10	6.71E-09	1.35E-05
9705	ST18	-3.08061606	3.107952816	37.86173733	7.59E-10	6.73E-09	1.36E-05
54933	RHBDL2	-1.510405758	1.695457792	37.80240141	7.83E-10	6.94E-09	1.40E-05
654463	FER1L6	-3.115668168	-2.187983246	37.79471561	7.86E-10	6.96E-09	1.40E-05
8646	CHRD	-1.767818432	4.074158083	37.79134557	7.87E-10	6.97E-09	1.41E-05
[truncated: 1,369 more rows]
